# Supplementary material for: Molecular profiling of ALDH1+ colorectal cancer stem cells reveals preferential activation of MAPK, FAK, and oxidative stress pro-survival signalling pathways
Source: Oncotarget. 2018 Feb 5;9(17):13551–64. doi: 10.18632/oncotarget.24420 (PMC5862598; doi:10.18632/oncotarget.24420)
Supplement: Supplementary file 2 [file oncotarget-09-13551-s002.xlsx]

## Sheet: up and down aldh pos vs neg p 0
Supplementary Table 1. List of differentially expressed genes (2.0 FC, p <0.05) in ALDH+ vs ALDH- SW403 CRC cells
ProbeName	FC ([ALDH Positive] vs [ALDH Negative])	Log FC ([ALDH Positive] vs [ALDH Negative])	FC (abs) ([ALDH Positive] vs [ALDH Negative])	Regulation ([ALDH Positive] vs [ALDH Negative])	GeneSymbol	GeneName	ControlType	Description	EntrezGeneID	Go	Chromosome End Index_Avadis_	Chromosome Number_Avadis_	Chromosome Start Index_Avadis_	Chromosome Strand_Avadis_	Cytoband	GenbankAccession	GenomicCoordinates	RefSeqAccession	UniGeneID
A_33_P3236322	-11.3817	-3.50864	11.3817	down			FALSE	PREDICTED: Homo sapiens uncharacterized LOC100996602 (LOC100996602), mRNA [XM_003846629]			56533874	chr20	56533815	-	hs|20q13.32	XM_003846629	chr20:56533874-56533815	XM_003846629
A_23_P109034	2.58054	1.36768	2.58054	up	SDC4	syndecan 4	FALSE	Homo sapiens syndecan 4 (SDC4), mRNA [NM_002999]	6385	GO:0005515|GO:0001657|GO:0007603|GO:0005886|GO:0044281|GO:0051894|GO:0030198|GO:0005080|GO:0045860|GO:0001968|GO:0030204|GO:0030203|GO:0070062|GO:0043202|GO:0009986|GO:0005975|GO:0005796|GO:0006027|GO:0001523|GO:0006024|GO:0008150|GO:0005887|GO:0051496|GO:0009405|GO:0043034|GO:0045121|GO:0005925|GO:0070053	43954637	chr20	43954578	-	hs|20q13.12	NM_002999	chr20:43954637-43954578	NM_002999	Hs.632267
A_23_P14389	-3.40674	-1.76839	3.40674	down	ACIN1	apoptotic chromatin condensation inducer 1	FALSE	Homo sapiens apoptotic chromatin condensation inducer 1 (ACIN1), transcript variant 1, mRNA [NM_014977]	22985	GO:0005515|GO:0006397|GO:0008380|GO:0048025|GO:0043065|GO:0005886|GO:0005730|GO:0006915|GO:0005634|GO:0003676|GO:0006921|GO:0005829|GO:0005737|GO:0016607|GO:0000166|GO:0045657|GO:0030218|GO:0030263|GO:0005654|GO:0019899|GO:0016887|GO:0035145	23530338	chr14	23528670	-	hs|14q11.2	NM_014977	chr14:23530338-23528670	NM_014977	Hs.124490
A_33_P3311205	3.98038	1.99291	3.98038	up	PRPF40B	PRP40 pre-mRNA processing factor 40 homolog B (S. cerevisiae)	FALSE	Homo sapiens PRP40 pre-mRNA processing factor 40 homolog B (S. cerevisiae) (PRPF40B), transcript variant 2, mRNA [NM_012272]	25766	GO:0008380|GO:0006397|GO:0016607	50037786	chr12	50037727	+	hs|12q13.12	NM_012272	chr12:50037727-50037786	NM_012272	Hs.706827
A_33_P3379526	-12.228	-3.61212	12.228	down			FALSE	Homo sapiens cDNA FLJ45698 fis, clone FEBRA2017811. [AK127601]			50271558	chr12	50271499	-	hs|12q13.12	AK127601	chr12:50271558-50271499		Hs.689518
A_32_P215938	3.84526	1.94308	3.84526	up	GPSM1	G-protein signaling modulator 1	FALSE	Homo sapiens G-protein signaling modulator 1 (GPSM1), transcript variant 1, mRNA [NM_001145638]	26086	GO:0050790|GO:0008277|GO:0005794|GO:0005886|GO:0000139|GO:0005789|GO:0005654|GO:0005092|GO:0030154|GO:0007399|GO:0005829	139254023	chr9	139253964	+	hs|9q34.3	NM_001145638	chr9:139253964-139254023	NM_001145638	Hs.239370
A_23_P215175	2.8229	1.49718	2.8229	up	ABCF2	ATP-binding cassette, sub-family F (GCN20), member 2	FALSE	Homo sapiens ATP-binding cassette, sub-family F (GCN20), member 2 (ABCF2), transcript variant 2, mRNA [NM_005692]	10061	GO:0005215|GO:0016020|GO:0008152|GO:0006810|GO:0005740|GO:0043190|GO:0016887|GO:0005524	150912012	chr7	150911266	-	hs|7q36.1	NM_005692	chr7:150912012-150911266	NM_005692	Hs.654958
A_33_P3240972	-8.78244	-3.13462	8.78244	down	GOLGA6L7P	golgin A6 family-like 7, pseudogene	FALSE	golgin A6 family-like 7, pseudogene [Source:HGNC Symbol;Acc:HGNC:37442] [ENST00000567390]	728310		29087388	chr15	29087381	-	hs|15q13.1		chr15:29087388-29087381	XM_006726562
A_24_P149395	3.06599	1.61635	3.06599	up	WIPI2	WD repeat domain, phosphoinositide interacting 2	FALSE	Homo sapiens WD repeat domain, phosphoinositide interacting 2 (WIPI2), transcript variant 1, mRNA [NM_015610]	26100	GO:0000046|GO:0005515|GO:0006995|GO:0005776|GO:0000422|GO:0080025|GO:0000407|GO:0032266|GO:0034497|GO:0005829|GO:0043234|GO:0034045|GO:0005737|GO:0006497|GO:0005654|GO:0000045|GO:0019898	5273080	chr7	5273021	+	hs|7p22.1	NM_015610	chr7:5273021-5273080	NM_015610	Hs.122363
A_24_P336577	-2.1706	-1.1181	2.1706	down	FAM212B	family with sequence similarity 212, member B	FALSE	Homo sapiens family with sequence similarity 212, member B (FAM212B), transcript variant 1, mRNA [NM_019099]	55924		112269251	chr1	112269192	-	hs|1p13.2	NM_019099	chr1:112269251-112269192	NM_019099	Hs.193406
A_33_P3368144	-19.8069	-4.30793	19.8069	down			FALSE
A_33_P3273459	-6.35226	-2.66727	6.35226	down	SPATA21	spermatogenesis associated 21	FALSE	spermatogenesis associated 21 [Source:HGNC Symbol;Acc:HGNC:28026] [ENST00000466212]	374955	GO:0005509	16722288	chr1	16722229	-	hs|1p36.13	XR_241189	chr1:16722288-16722229	XR_241189	Hs.661864
A_23_P106675	5.27398	2.39889	5.27398	up	PLCG2	phospholipase C, gamma 2 (phosphatidylinositol-specific)	FALSE	Homo sapiens phospholipase C, gamma 2 (phosphatidylinositol-specific) (PLCG2), mRNA [NM_002661]	5336	GO:0050853|GO:0010468|GO:0005515|GO:0050852|GO:0019722|GO:0005886|GO:0043647|GO:0044281|GO:0005829|GO:0004629|GO:0043069|GO:0032237|GO:0032959|GO:0030183|GO:0032496|GO:0004871|GO:0016055|GO:0070062|GO:0051209|GO:0006661|GO:0030168|GO:0007596|GO:0004435|GO:0045087|GO:0002316|GO:0009395|GO:0038096|GO:0038095	81991634	chr16	81991575	+	hs|16q23.3	NM_002661	chr16:81991575-81991634	NM_002661	Hs.413111
A_32_P85591	-4.66221	-2.22101	4.66221	down	XLOC_l2_015786		FALSE	BROAD Institute lincRNA (XLOC_l2_015786), lincRNA [TCONS_l2_00030570]			103295675	chrX	103231321	+	hs|Xq22.2		chrX:103231321-103295675		Hs.496530
A_23_P362228	-2.68921	-1.42718	2.68921	down	ZNF436-AS1	ZNF436 antisense RNA 1	FALSE	Homo sapiens ZNF436 antisense RNA 1 (ZNF436-AS1), transcript variant 1, long non-coding RNA [NR_033690]	148898		23698147	chr1	23698088	+	hs|1p36.12	NR_033690	chr1:23698088-23698147	NR_033690	Hs.61884
A_23_P108376	3.17204	1.66541	3.17204	up	THADA	thyroid adenoma associated	FALSE	Homo sapiens thyroid adenoma associated (THADA), transcript variant 1, mRNA [NM_022065]	63892		43459873	chr2	43458445	-	hs|2p21	NM_022065	chr2:43459873-43458445	NM_022065	Hs.369592
A_21_P0011326	-2.06061	-1.04307	2.06061	down	XLOC_l2_004706		FALSE	BROAD Institute lincRNA (XLOC_l2_004706), lincRNA [TCONS_l2_00008703]			69355078	chr15	69355019	+	hs|15q23		chr15:69355019-69355078
A_23_P502464	3.62363	1.85744	3.62363	up	NOS2	nitric oxide synthase 2, inducible	FALSE	Homo sapiens nitric oxide synthase 2, inducible (NOS2), mRNA [NM_000625]	4843	GO:0050661|GO:0005515|GO:0005516|GO:0048471|GO:0007263|GO:0051712|GO:0010181|GO:0050660|GO:0006801|GO:0005634|GO:0045776|GO:0043457|GO:0042803|GO:0005829|GO:0006809|GO:0005622|GO:0009617|GO:0005737|GO:0006954|GO:0045909|GO:0042127|GO:0006527|GO:0090382|GO:0042742|GO:0005777|GO:0001666|GO:0051701|GO:0005506|GO:0042177|GO:0005102|GO:0018119|GO:0002227|GO:0050829|GO:0004517|GO:0071222|GO:0071346|GO:…	26083921	chr17	26083862	-	hs|17q11.2	NM_000625	chr17:26083921-26083862	NM_000625	Hs.709191
A_33_P3388070	-17.3677	-4.11834	17.3677	down			FALSE	DB226000 TRACH3 Homo sapiens cDNA clone TRACH3018100 5', mRNA sequence [DB226000]			112111461	chr13	112111402	-	hs|13q34	DB226000	chr13:112111461-112111402		Hs.577832
A_23_P111487	3.03747	1.60287	3.03747	up	SRRT	serrate, RNA effector molecule	FALSE	Homo sapiens serrate, RNA effector molecule (SRRT), transcript variant 4, mRNA [NM_001128853]	51593	GO:0097150|GO:0005515|GO:0046685|GO:0006355|GO:0005737|GO:0008283|GO:0031053|GO:0005654|GO:0005634|GO:0003677|GO:0006351	100485434	chr7	100485375	+	hs|7q22.1	NM_001128853	chr7:100485375-100485434	NM_001128853	Hs.111801
A_33_P3239102	-2.38517	-1.25409	2.38517	down			FALSE				82927851	chr15	82927792	-	hs|15q25.2		chr15:082927851-082927792
A_23_P136413	-5.35965	-2.42214	5.35965	down	MMP17	matrix metallopeptidase 17 (membrane-inserted)	FALSE	Homo sapiens matrix metallopeptidase 17 (membrane-inserted) (MMP17), mRNA [NM_016155]	4326	GO:0005887|GO:0005509|GO:0006508|GO:0005578|GO:0008270|GO:0031225|GO:0043085|GO:0008047|GO:0004222	132336301	chr12	132336244	+	hs|12q24.33	NM_016155	chr12:132336244-132336301	NM_016155	Hs.709245
A_23_P111132	2.47293	1.30622	2.47293	up	HSPA1A	heat shock 70kDa protein 1A	FALSE	Homo sapiens heat shock 70kDa protein 1A (HSPA1A), mRNA [NM_005345]	3303	GO:0006986|GO:0005515|GO:0010467|GO:0030308|GO:0034605|GO:0042026|GO:0001618|GO:0031072|GO:0060548|GO:0031397|GO:0010941|GO:0031625|GO:0070062|GO:0070370|GO:0005814|GO:0006402|GO:0045648|GO:0005654|GO:0051082|GO:0019899|GO:0005925|GO:0003725|GO:0090084|GO:0048471|GO:0008285|GO:0006200|GO:0042623|GO:0005783|GO:0000151|GO:0005634|GO:0072562|GO:0005829|GO:0005739|GO:0005737|GO:0008180|GO:2001240|GO:…	31785550	chr6	31785491	+	hs|6p21.33	NM_005345	chr6:31785491-31785550	NM_005345	Hs.274402
A_33_P3227934	-4.06731	-2.02407	4.06731	down	lnc-C16orf42-2	lnc-C16orf42-2:1	FALSE	Homo sapiens cDNA FLJ45052 fis, clone BRAWH3022542. [AK126997]			1358740	chr16	1358681	-	hs|16p13.3	AK126997	chr16:1358740-1358681
A_21_P0009319	-3.28928	-1.71777	3.28928	down	LOC101929494	uncharacterized LOC101929494	FALSE	PREDICTED: Homo sapiens uncharacterized LOC101929494 (LOC101929494), transcript variant X5, ncRNA [XR_424824]	101929494		36607909	chr17	36606948	-	hs|17q12	XR_424824	chr17:36607909-36606948	XR_424824
A_33_P3233565	2.23885	1.16276	2.23885	up	UROS	uroporphyrinogen III synthase	FALSE	Homo sapiens uroporphyrinogen III synthase (UROS), mRNA [NM_000375]	7390	GO:0071418|GO:0005739|GO:0048037|GO:0006780|GO:0006778|GO:0044281|GO:0006782|GO:0004852|GO:0071243|GO:0046677|GO:0006783|GO:0005829	127496042	chr10	127495983	-	hs|10q26.13	NM_000375	chr10:127496042-127495983	NM_000375	Hs.501376
A_23_P49338	2.09642	1.06793	2.09642	up	TNFRSF12A	tumor necrosis factor receptor superfamily, member 12A	FALSE	Homo sapiens tumor necrosis factor receptor superfamily, member 12A (TNFRSF12A), mRNA [NM_016639]	51330	GO:0005515|GO:2001238|GO:0043065|GO:0005886|GO:0009986|GO:0045773|GO:0045765|GO:0001525|GO:0097191|GO:0001726|GO:0006931|GO:0061041|GO:0016021	3072239	chr16	3072180	+	hs|16p13.3	NM_016639	chr16:3072180-3072239	NM_016639	Hs.355899
A_33_P3344991	-2.90156	-1.53683	2.90156	down	TBC1D3L	TBC1 domain family, member 3L	FALSE	Homo sapiens cDNA FLJ16441 fis, clone BRAMY3003205, highly similar to TBC1 domain family member 3. [AK122833]	101060376		36286863	chr17	36286804	+	hs|17q12	AK122833	chr17:36286804-36286863
A_19_P00317872	2.49289	1.31782	2.49289	up			FALSE	Pvt1 oncogene (non-protein coding) [Source:HGNC Symbol;Acc:HGNC:9709] [ENST00000521122]			128902917	chr8	128902858	+	hs|8q24.21		chr8:128902858-128902917		Hs.133107
A_23_P115036	2.34152	1.22744	2.34152	up	IPO13	importin 13	FALSE	Homo sapiens importin 13 (IPO13), mRNA [NM_014652]	9670	GO:0005515|GO:0005737|GO:0008536|GO:0005634|GO:0006606	44432679	chr1	44432620	+	hs|1p34.1	NM_014652	chr1:44432620-44432679	NM_014652	Hs.158497
A_23_P82523	6.42538	2.68378	6.42538	up	ABCB1	ATP-binding cassette, sub-family B (MDR/TAP), member 1	FALSE	Homo sapiens ATP-binding cassette, sub-family B (MDR/TAP), member 1 (ABCB1), mRNA [NM_000927]	5243	GO:0005515|GO:0005215|GO:0005886|GO:0009986|GO:0042493|GO:0072089|GO:0042626|GO:0042908|GO:0044281|GO:0055085|GO:0005524|GO:0008559|GO:0016020|GO:0000086|GO:0006855|GO:0006810|GO:0016021|GO:0070062	87138603	chr7	87135313	-	hs|7q21.12	NM_000927	chr7:87138603-87135313	NM_000927	Hs.489033
A_21_P0000536	-5.34498	-2.41818	5.34498	down	ZNRF2	zinc and ring finger 2, E3 ubiquitin protein ligase	FALSE	Homo sapiens zinc and ring finger 2, E3 ubiquitin protein ligase (ZNRF2), mRNA [NM_147128]	223082	GO:0042734|GO:0005737|GO:0030054|GO:0016567|GO:0005886|GO:0016874|GO:0008270|GO:0005765|GO:0030659|GO:0010008	30324492	chr7	30324433	+	hs|7p14.3	NM_147128	chr7:30324433-30324492	NM_147128	Hs.263912
A_23_P216017	4.13504	2.0479	4.13504	up	ENTPD4	ectonucleoside triphosphate diphosphohydrolase 4	FALSE	Homo sapiens ectonucleoside triphosphate diphosphohydrolase 4 (ENTPD4), transcript variant 1, mRNA [NM_004901]	9583	GO:0030173|GO:0045134|GO:0000421|GO:0031410|GO:0006256|GO:0043231	23291962	chr8	23291903	-	hs|8p21.3	NM_004901	chr8:23291962-23291903	NM_004901	Hs.444389
A_21_P0006739	-3.20039	-1.67825	3.20039	down			FALSE	DB068425 TESTI4 Homo sapiens cDNA clone TESTI4010351 5', mRNA sequence [DB068425]			21659009	chr10	21658950	-	hs|10p12.31		chr10:21659009-21658950		Hs.638243
A_23_P375566	2.00336	1.00242	2.00336	up	STXBP4	syntaxin binding protein 4	FALSE	Homo sapiens syntaxin binding protein 4 (STXBP4), mRNA [NM_178509]	252983	GO:0005515|GO:0008286|GO:0019905|GO:0010838|GO:0050821|GO:0006605|GO:0006974|GO:0005737|GO:0015758|GO:0005654|GO:0045111|GO:0061178|GO:0070062	53111593	chr17	53111534	+	hs|17q22	NM_178509	chr17:53111534-53111593	NM_178509	Hs.35199
A_23_P161446	-2.00741	-1.00533	2.00741	down	GDI2	GDP dissociation inhibitor 2	FALSE	Homo sapiens GDP dissociation inhibitor 2 (GDI2), transcript variant 1, mRNA [NM_001494]	2665	GO:0005515|GO:0051056|GO:0005794|GO:0031267|GO:0007264|GO:0032851|GO:0015031|GO:0031982|GO:0005829|GO:0007165|GO:0005737|GO:0016020|GO:0005093|GO:0016192|GO:0005925|GO:0005097|GO:0070062	5807737	chr10	5807678	-	hs|10p15.1	NM_001494	chr10:5807737-5807678	NM_001494	Hs.299055
A_33_P3232280	-2.07071	-1.05012	2.07071	down	ASUN	asunder spermatogenesis regulator	FALSE	Homo sapiens asunder spermatogenesis regulator (ASUN), mRNA [NM_018164]	55726	GO:0005515|GO:0007346|GO:0051642|GO:0007067|GO:0005737|GO:0080154|GO:0005634|GO:0030317|GO:0007052|GO:0051301	27066562	chr12	27066503	-	hs|12p11.23	NM_018164	chr12:27066562-27066503	NM_018164	Hs.505077
A_33_P3383226	-5.22173	-2.38453	5.22173	down	GP9	glycoprotein IX (platelet)	FALSE	Homo sapiens glycoprotein IX (platelet) (GP9), mRNA [NM_000174]	2815	GO:0005886|GO:0007596|GO:0005887|GO:0007597|GO:0030168|GO:0007155	128781245	chr3	128781186	+	hs|3q21.3	NM_000174	chr3:128781186-128781245	NM_000174	Hs.1144
A_33_P3319463	-2.67477	-1.41941	2.67477	down	NCOA4	nuclear receptor coactivator 4	FALSE	Homo sapiens nuclear receptor coactivator 4 (NCOA4), transcript variant 2, mRNA [NM_001145261]	8031	GO:0003713|GO:0005634|GO:0050681|GO:0009725|GO:0045893|GO:0030521|GO:0008584|GO:0006351	51582936	chr10	51582877	+	hs|10q11.23	NM_001145261	chr10:51582877-51582936	NM_001145261	Hs.643658
A_33_P3627001	-5.36459	-2.42347	5.36459	down	PEBP4	phosphatidylethanolamine-binding protein 4	FALSE	Homo sapiens phosphatidylethanolamine-binding protein 4 (PEBP4), mRNA [NM_144962]	157310	GO:0005515|GO:0005764|GO:0070062	22570843	chr8	22570784	-	hs|8p21.3	NM_144962	chr8:22570843-22570784	NM_144962	Hs.491242
A_33_P3414242	-3.01286	-1.59113	3.01286	down	MOG	myelin oligodendrocyte glycoprotein	FALSE	Homo sapiens myelin oligodendrocyte glycoprotein (MOG), transcript variant beta2, mRNA [NM_001008229]	4340	GO:0005886|GO:0034126|GO:0016021|GO:0007417|GO:0007155	29634041	chr6	29633982	+	hs|6p22.1	NM_001008229	chr6:29633982-29634041	NM_001008229	Hs.141308
A_33_P3313660	-3.02006	-1.59458	3.02006	down	BRD7P3	bromodomain containing 7 pseudogene 3	FALSE	Homo sapiens bromodomain containing 7 pseudogene 3 (BRD7P3), non-coding RNA [NR_002730]	23629		118824905	chr6	118824846	+	hs|6q22.31	NR_002730	chr6:118824846-118824905	NR_002730	Hs.648050
A_21_P0011106	-2.5049	-1.32475	2.5049	down	LRCOL1	leucine rich colipase-like 1	FALSE	leucine rich colipase-like 1 [Source:HGNC Symbol;Acc:HGNC:44160] [ENST00000616042]	100507055	GO:0016042|GO:0007586|GO:0005576|GO:0043085|GO:0008047	133181346	chr12	133181287	-	hs|12q24.33		chr12:133181346-133181287		Hs.282811
A_23_P123905	2.17992	1.12428	2.17992	up	EXOSC3	exosome component 3	FALSE	Homo sapiens exosome component 3 (EXOSC3), transcript variant 1, mRNA [NM_016042]	51010	GO:0005515|GO:0034475|GO:0010467|GO:0034427|GO:0003723|GO:0006364|GO:0071038|GO:0071035|GO:0004532|GO:0005634|GO:0071034|GO:0000178|GO:0005829|GO:0071051|GO:0005737|GO:0000288|GO:0045190|GO:0005730|GO:0035327|GO:0043928|GO:0045006|GO:0000175|GO:0000177|GO:0000176|GO:0045830|GO:0071049|GO:0000467	37780699	chr9	37780640	-	hs|9p13.2	NM_016042	chr9:37780699-37780640	NM_016042	Hs.602571
A_33_P3347040	-6.7551	-2.75598	6.7551	down	DPP9-AS1	DPP9 antisense RNA 1	FALSE	Homo sapiens DPP9 antisense RNA 1 (DPP9-AS1), mRNA [NM_001242901]	100131094		4685929	chr19	4685870	+	hs|19p13.3	NM_001242901	chr19:4685870-4685929	NM_001242901	Hs.678135
A_33_P3839897	4.3505	2.12118	4.3505	up	RNU4ATAC	RNA, U4atac small nuclear (U12-dependent splicing)	FALSE	HHAGE001732 Human liver regeneration after partial hepatectomy Homo sapiens cDNA, mRNA sequence [DW419002]	100151683		122288849	chr2	122288790	+	hs|2q14.2	DW419002	chr2:122288790-122288849		Hs.689638
A_23_P76249	2.11522	1.08081	2.11522	up	KRT6B	keratin 6B, type II	FALSE	Homo sapiens keratin 6B, type II (KRT6B), mRNA [NM_005555]	3854	GO:0005200|GO:0045095|GO:0007398|GO:0070062	52840615	chr12	52840556	-	hs|12q13.13	NM_005555	chr12:52840615-52840556	NM_005555	Hs.708950
A_21_P0010562	-2.78979	-1.48016	2.78979	down	XLOC_l2_000427		FALSE	BROAD Institute lincRNA (XLOC_l2_000427), lincRNA [TCONS_l2_00000598]			149666092	chr1	149666033	+	hs|1q21.2		chr1:149666033-149666092		Hs.271249
A_21_P0013205	-10.4448	-3.38471	10.4448	down	XLOC_l2_013427		FALSE	BROAD Institute lincRNA (XLOC_l2_013427), lincRNA [TCONS_l2_00025910]			62841245	chr7	62841186	+	hs|7q11.21		chr7:62841186-62841245
A_23_P110851	2.12919	1.09031	2.12919	up	TERT	telomerase reverse transcriptase	FALSE	Homo sapiens telomerase reverse transcriptase (TERT), transcript variant 1, mRNA [NM_198253]	7015	GO:0042645|GO:0005515|GO:0030422|GO:0003721|GO:0003720|GO:0000333|GO:0030177|GO:0001172|GO:0046872|GO:0042803|GO:0003968|GO:0000723|GO:0022616|GO:2001240|GO:0031379|GO:0000783|GO:0000781|GO:0005697|GO:0000049|GO:0042162|GO:0005730|GO:0016779|GO:0001223|GO:0003677|GO:0001309|GO:0016605|GO:0032203|GO:0005654|GO:0007005|GO:0090399|GO:0007004|GO:0070034	1253364	chr5	1253305	-	hs|5p15.33	NM_198253	chr5:1253364-1253305	NM_198253	Hs.492203
A_33_P3420402	2.84305	1.50744	2.84305	up	HACE1	HECT domain and ankyrin repeat containing E3 ubiquitin protein ligase 1	FALSE	Homo sapiens HECT domain and ankyrin repeat containing E3 ubiquitin protein ligase 1 (HACE1), transcript variant 1, mRNA [NM_020771]	57531	GO:0030334|GO:0005515|GO:0004842|GO:0006355|GO:0017137|GO:0016567|GO:0005783|GO:0016874|GO:0005634|GO:0006351|GO:0048365|GO:0007049|GO:0016601|GO:0042787|GO:0000139|GO:0032580|GO:0007030|GO:0061025|GO:0070936	105177223	chr6	105177164	-	hs|6q16.3	NM_020771	chr6:105177223-105177164	NM_020771	Hs.434340
A_24_P348989	-6.26214	-2.64666	6.26214	down	LILRA1	leukocyte immunoglobulin-like receptor, subfamily A (with TM domain), member 1	FALSE	Homo sapiens leukocyte immunoglobulin-like receptor, subfamily A (with TM domain), member 1 (LILRA1), transcript variant 1, mRNA [NM_006863]	11024	GO:0005886|GO:0050776|GO:0006952|GO:0016021|GO:0003823|GO:0007166|GO:0004888|GO:0002376	55112199	chr19	55111992	+	hs|19q13.42	NM_006863	chr19:55111992-55112199	NM_006863	Hs.710507
A_24_P192994	-2.5238	-1.3356	2.5238	down	FADS1	fatty acid desaturase 1	FALSE	Homo sapiens fatty acid desaturase 1 (FADS1), mRNA [NM_013402]	3992	GO:0046456|GO:0006355|GO:0006636|GO:0000248|GO:0005506|GO:0007267|GO:0044281|GO:0036109|GO:0008654|GO:0043651|GO:0043231|GO:0033559|GO:0005739|GO:0016020|GO:0005789|GO:0016491|GO:0045595|GO:0016021|GO:0044255|GO:0055114|GO:0009267|GO:0020037	61567185	chr11	61567126	-	hs|11q12.2	NM_013402	chr11:61567185-61567126	NM_013402	Hs.503546
A_21_P0009187	-2.51103	-1.32828	2.51103	down			FALSE	Smith-Magenis syndrome chromosome region, candidate 2 (non-protein coding) [Source:HGNC Symbol;Acc:HGNC:17914] [ENST00000456090]			17578743	chr17	17578684	-	hs|17p11.2		chr17:17578743-17578684
A_23_P79518	2.08395	1.05932	2.08395	up	IL1B	interleukin 1, beta	FALSE	Homo sapiens interleukin 1, beta (IL1B), mRNA [NM_000576]	3553	GO:0032755|GO:0019221|GO:0046330|GO:0002711|GO:0005615|GO:0032757|GO:0035234|GO:0031622|GO:0009743|GO:0030730|GO:0000165|GO:0001660|GO:0033198|GO:0034116|GO:0043123|GO:0031663|GO:0043122|GO:0032729|GO:0045410|GO:0032725|GO:0007566|GO:0019904|GO:0030593|GO:0014805|GO:0045840|GO:0005125|GO:0045086|GO:0043491|GO:0045893|GO:0045833|GO:0045080|GO:0030949|GO:0042346|GO:0008285|GO:0007267|GO:0035066|GO:…	113587488	chr2	113587429	-	hs|2q13	NM_000576	chr2:113587488-113587429	NM_000576	Hs.126256
A_23_P154199	3.52684	1.81838	3.52684	up	PPP1R7	protein phosphatase 1, regulatory subunit 7	FALSE	Homo sapiens protein phosphatase 1, regulatory subunit 7 (PPP1R7), transcript variant 1, mRNA [NM_002712]	5510	GO:0008599|GO:0008150|GO:0050790|GO:0005737|GO:0007059|GO:0005694|GO:0035307|GO:0030234|GO:0005634|GO:0070062	242102743	chr2	242099894	+	hs|2q37.3	NM_002712	chr2:242099894-242102743	NM_002712	Hs.36587
A_33_P3313652	-2.99394	-1.58204	2.99394	down			FALSE				228252147	chr1	228252088	-	hs|1q42.13		chr1:228252147-228252088
A_33_P3294222	-4.02122	-2.00763	4.02122	down	RLTPR	RGD motif, leucine rich repeats, tropomodulin domain and proline-rich containing	FALSE	Homo sapiens RGD motif, leucine rich repeats, tropomodulin domain and proline-rich containing (RLTPR), mRNA [NM_001013838]	146206	GO:0001772|GO:0050852|GO:0048538|GO:0030011|GO:0045184|GO:0048872|GO:0005737|GO:0016020|GO:0016477|GO:0005911|GO:0042102|GO:0008290|GO:1900042|GO:0045591	67690783	chr16	67690724	+	hs|16q22.1	NM_001013838	chr16:67690724-67690783	NM_001013838	Hs.611432
A_33_P3245987	-5.57037	-2.47777	5.57037	down			FALSE	zinc finger protein 840, pseudogene [Source:HGNC Symbol;Acc:HGNC:34344] [ENST00000504759]			45113730	chr20	45113671	+	hs|20q13.12		chr20:45113671-45113730
A_32_P98298	-2.51301	-1.32942	2.51301	down	DUSP8	dual specificity phosphatase 8	FALSE	Homo sapiens dual specificity phosphatase 8 (DUSP8), mRNA [NM_004420]	1850	GO:0000188|GO:0005737|GO:0006470|GO:0005634|GO:0008138|GO:0035335|GO:0017017|GO:0004725	1579394	chr11	1579141	-	hs|11p15.5	NM_004420	chr11:1579394-1579141	NM_004420	Hs.41688
A_21_P0009950	-2.61305	-1.38573	2.61305	down	lnc-SSTR4-2	lnc-SSTR4-2:4	FALSE	LNCipedia lincRNA (lnc-SSTR4-2), lincRNA [lnc-SSTR4-2:4]			23167042	chr20	23161800	+	hs|20p11.21		chr20:23161800-23167042
A_23_P64083	4.4551	2.15546	4.4551	up	SF3B2	splicing factor 3b, subunit 2, 145kDa	FALSE	Homo sapiens splicing factor 3b, subunit 2, 145kDa (SF3B2), mRNA [NM_006842]	10992	GO:0008380|GO:0006397|GO:0005515|GO:0010467|GO:0000398|GO:0016032|GO:0005681|GO:0005654|GO:0071013|GO:0005689	65835470	chr11	65831195	+	hs|11q13.1	NM_006842	chr11:65831195-65835470	NM_006842	Hs.406423
A_33_P3380751	-6.9091	-2.7885	6.9091	down	ST8SIA1	ST8 alpha-N-acetyl-neuraminide alpha-2,8-sialyltransferase 1	FALSE	Homo sapiens ST8 alpha-N-acetyl-neuraminide alpha-2,8-sialyltransferase 1 (ST8SIA1), mRNA [NM_003034]	6489	GO:0003828|GO:0008284|GO:0008373|GO:0005975|GO:0006688|GO:0034605|GO:0030173|GO:0000139|GO:0016021|GO:0006488|GO:0044267|GO:0018279|GO:0043687	22487308	chr12	22487249	-	hs|12p12.1	NM_003034	chr12:22487308-22487249	NM_003034	Hs.408614
A_33_P3239298	-3.82427	-1.93519	3.82427	down	PRODH	proline dehydrogenase (oxidase) 1	FALSE	proline dehydrogenase (oxidase) 1 [Source:HGNC Symbol;Acc:HGNC:9453] [ENST00000399694]	5625	GO:0071949|GO:0034641|GO:0019470|GO:0006560|GO:0005759|GO:0010133|GO:0008631|GO:0006562|GO:0005743|GO:0004657|GO:0044281|GO:0055114	18909818	chr22	18909759	-	hs|22q11.21	BC036534	chr22:18909818-18909759		Hs.517352
A_33_P3270926	-12.2709	-3.61717	12.2709	down			FALSE	PREDICTED: Homo sapiens uncharacterized LOC389607 (LOC389607), misc_RNA [XR_110088]			607638	chr8	607579	-	hs|8p23.3	XR_110088	chr8:607638-607579	XR_110088	Hs.679027
A_32_P161913	-2.33831	-1.22547	2.33831	down	TMEM240	transmembrane protein 240	FALSE	Homo sapiens transmembrane protein 240 (TMEM240), mRNA [NM_001114748]	339453	GO:0097060|GO:0016021	1470303	chr1	1470244	-	hs|1p36.33	NM_001114748	chr1:1470303-1470244	NM_001114748	Hs.668654
A_23_P118406	3.97855	1.99224	3.97855	up	C17orf62	chromosome 17 open reading frame 62	FALSE	Homo sapiens chromosome 17 open reading frame 62 (C17orf62), transcript variant 2, mRNA [NM_001033046]	79415	GO:0005515|GO:0016021	80400963	chr17	80400904	-	hs|17q25.3	NM_001033046	chr17:80400963-80400904	NM_001033046	Hs.163113
A_21_P0000033	-3.29461	-1.72011	3.29461	down	ANKRD66	ankyrin repeat domain 66	FALSE	Homo sapiens ankyrin repeat domain 66 (ANKRD66), mRNA [NM_001162435]	100287718		46726955	chr6	46726896	+	hs|6p12.3	NM_001162435	chr6:46726896-46726955	NM_001162435	Hs.736491
A_33_P3323607	-3.08888	-1.62708	3.08888	down	CCDC129	coiled-coil domain containing 129	FALSE	coiled-coil domain containing 129 [Source:HGNC Symbol;Acc:HGNC:27363] [ENST00000409717]	223075	GO:0005102	31553818	chr7	31553759	+	hs|7p14.3		chr7:31553759-31553818
A_24_P555066	2.88526	1.5287	2.88526	up	SMTNL2	smoothelin-like 2	FALSE	Homo sapiens smoothelin-like 2 (SMTNL2), transcript variant 2, mRNA [NM_198501]	342527		4511168	chr17	4511109	+	hs|17p13.2	NM_198501	chr17:4511109-4511168	NM_198501	Hs.441709
A_23_P365767	2.25607	1.17381	2.25607	up	CACNA1D	calcium channel, voltage-dependent, L type, alpha 1D subunit	FALSE	Homo sapiens calcium channel, voltage-dependent, L type, alpha 1D subunit (CACNA1D), transcript variant 1, mRNA [NM_000720]	776	GO:0086052|GO:0030018|GO:0005886|GO:0086010|GO:0051928|GO:0007605|GO:0044281|GO:0086091|GO:0046872|GO:0060372|GO:0007411|GO:0006816|GO:0086007|GO:0086046|GO:0005245|GO:0030506|GO:0008331|GO:0005891|GO:0070509|GO:0006112|GO:0050796|GO:0051393|GO:0086059|GO:0070588|GO:0007188|GO:0086012	53845640	chr3	53845581	+	hs|3p21.1	NM_000720	chr3:53845581-53845640	NM_000720	Hs.476358
A_21_P0013477	4.08355	2.02982	4.08355	up			FALSE	ribosomal protein L29 pseudogene 19 [Source:HGNC Symbol;Acc:HGNC:35508] [ENST00000425197]			49297286	chr8	49297227	+	hs|8q11.21		chr8:49297227-49297286
A_33_P3223397	-2.44507	-1.28988	2.44507	down	lnc-TUBA1C-2	lnc-TUBA1C-2:1	FALSE	DHH_HUMAN (O43323) Desert hedgehog protein precursor (DHH) (HHG-3) [Contains: Desert hedgehog protein N-product; Desert hedgehog protein C-product], partial (19%) [THC2641433]			49486811	chr12	49486752	+	hs|12q13.12		chr12:49486752-49486811
A_33_P3350748	-2.90173	-1.53691	2.90173	down	KRT7	keratin 7, type II	FALSE	Homo sapiens keratin 7, type II (KRT7), mRNA [NM_005556]	3855	GO:0005882|GO:0005515|GO:0005737|GO:0005198|GO:0016032|GO:0005634|GO:0045095|GO:0070062	52642649	chr12	52642590	+	hs|12q13.13	NM_005556	chr12:52642590-52642649	NM_005556	Hs.411501
A_33_P3298430	-2.42631	-1.27876	2.42631	down	FAM171A1	family with sequence similarity 171, member A1	FALSE	Homo sapiens family with sequence similarity 171, member A1 (FAM171A1), mRNA [NM_001010924]	221061	GO:0016021|GO:0070062	15254973	chr10	15254914	-	hs|10p13	NM_001010924	chr10:15254973-15254914	NM_001010924	Hs.66762
A_24_P250922	3.70413	1.88914	3.70413	up	PTGS2	prostaglandin-endoperoxide synthase 2 (prostaglandin G/H synthase and cyclooxygenase)	FALSE	Homo sapiens prostaglandin-endoperoxide synthase 2 (prostaglandin G/H synthase and cyclooxygenase) (PTGS2), mRNA [NM_000963]	5743	GO:0019369|GO:0006693|GO:0035633|GO:0019674|GO:0010042|GO:0042803|GO:0071636|GO:0031622|GO:0034644|GO:0004601|GO:0001516|GO:0032496|GO:0051926|GO:0007613|GO:0007612|GO:0006979|GO:0032355|GO:0042633|GO:0007566|GO:0051968|GO:0031394|GO:0051384|GO:0045786|GO:0071318|GO:0043234|GO:0070542|GO:0050873|GO:0032227|GO:0005789|GO:0019899|GO:0055114|GO:0020037|GO:0042346|GO:0043005|GO:0008285|GO:0006767|GO:…	186641528	chr1	186641469	-	hs|1q31.1	NM_000963	chr1:186641528-186641469	NM_000963	Hs.196384
A_33_P3370881	-2.97571	-1.57323	2.97571	down			FALSE	PREDICTED: Homo sapiens Ets2 repressor factor-like (LOC390937), mRNA [XM_005259448]			42413272	chr19	42413213	-	hs|19q13.2	XM_005259448	chr19:42413272-42413213	XM_005259448	Hs.590950
A_33_P3258593	-5.37772	-2.427	5.37772	down	PRB1	proline-rich protein BstNI subfamily 1	FALSE	Homo sapiens proline-rich protein BstNI subfamily 1 (PRB1), transcript variant 1, mRNA [NM_005039]	5542	GO:0008150|GO:0003674|GO:0005576	11506291	chr12	11506232	-	hs|12p13.2	NM_005039	chr12:11506291-11506232	NM_005039	Hs.631726
A_24_P390928	6.62576	2.72809	6.62576	up	TRAPPC6A	trafficking protein particle complex 6A	FALSE	Homo sapiens trafficking protein particle complex 6A (TRAPPC6A), transcript variant 1, mRNA [NM_024108]	79090	GO:0005515|GO:0005794|GO:0005783|GO:0016192	45668207	chr19	45668148	-	hs|19q13.32	NM_024108	chr19:45668207-45668148	NM_024108	Hs.466929
A_21_P0008168	-6.27846	-2.65041	6.27846	down	lnc-DIAPH3-6	lnc-DIAPH3-6:1	FALSE	LNCipedia lincRNA (lnc-DIAPH3-6), lincRNA [lnc-DIAPH3-6:1]			57711300	chr13	57711241	-	hs|13q21.1		chr13:57711300-57711241
A_23_P216689	3.65295	1.86906	3.65295	up	BRD3	bromodomain containing 3	FALSE	Homo sapiens bromodomain containing 3 (BRD3), mRNA [NM_007371]	8019	GO:0005515|GO:0006357|GO:0003682|GO:0070577|GO:0005634|GO:0006351|GO:0016568	136898324	chr9	136898265	-	hs|9q34.2	NM_007371	chr9:136898324-136898265	NM_007371	Hs.522472
A_33_P3232557	-2.17033	-1.11792	2.17033	down	DLGAP3	discs, large (Drosophila) homolog-associated protein 3	FALSE	Homo sapiens discs, large (Drosophila) homolog-associated protein 3 (DLGAP3), mRNA [NM_001080418]	58512	GO:0005515|GO:0030054|GO:0001540|GO:0045211|GO:0007267|GO:0014069	35331097	chr1	35331038	-	hs|1p34.3	NM_001080418	chr1:35331097-35331038	NM_001080418	Hs.733945
A_24_P76018	3.26094	1.70529	3.26094	up	ARIH2OS	ariadne homolog 2 opposite strand	FALSE	Homo sapiens ariadne homolog 2 opposite strand (ARIH2OS), mRNA [NM_001123040]	646450	GO:0016021	48955775	chr3	48955716	-	hs|3p21.31	NM_001123040	chr3:48955775-48955716	NM_001123040	Hs.720727
A_23_P76488	2.1021	1.07183	2.1021	up	EMP1	epithelial membrane protein 1	FALSE	Homo sapiens epithelial membrane protein 1 (EMP1), mRNA [NM_001423]	2012	GO:0005515|GO:0008219|GO:0016020|GO:0008544|GO:0005886|GO:0008283|GO:0032060|GO:0016049|GO:0007275|GO:0016021	13369621	chr12	13369562	+	hs|12p13.1	NM_001423	chr12:13369562-13369621	NM_001423	Hs.719042
A_33_P3364289	-2.67223	-1.41805	2.67223	down	HSH2D	hematopoietic SH2 domain containing	FALSE	Homo sapiens hematopoietic SH2 domain containing (HSH2D), transcript variant 2, mRNA [NM_001291274]	84941	GO:0005739|GO:0005515|GO:0042110|GO:0051902|GO:0005070|GO:0002903|GO:0009967|GO:0005634|GO:0005829	16268410	chr19	16268351	+	hs|19p13.12	NM_001291274	chr19:16268351-16268410	NM_001291274	Hs.631617
A_33_P3419113	-12.6659	-3.66287	12.6659	down	PRY2	PTPN13-like, Y-linked 2	FALSE	Homo sapiens PTPN13-like, Y-linked 2 (PRY2), mRNA [NM_001002758]	442862		24242151	chrY	24242092	-	hs|Yq11.223	NM_001002758	chrY:24242151-24242092	NM_001002758	Hs.632847
A_23_P137856	2.31571	1.21146	2.31571	up	MUC1	mucin 1, cell surface associated	FALSE	Homo sapiens mucin 1, cell surface associated (MUC1), transcript variant 1, mRNA [NM_002456]	4582	GO:0090240|GO:0003712|GO:0005515|GO:0000790|GO:0009986|GO:0005796|GO:0016266|GO:0043618|GO:0000978|GO:0031982|GO:0005615|GO:0002039|GO:0016324|GO:0005737|GO:0010944|GO:0006493|GO:0005887|GO:0006978|GO:0044267|GO:0070062|GO:0043687|GO:0036003|GO:0006977	155159726	chr1	155158652	-	hs|1q22	NM_002456	chr1:155159726-155158652	NM_002456	Hs.89603
A_23_P37914	2.2198	1.15043	2.2198	up	SLC5A11	solute carrier family 5 (sodium/inositol cotransporter), member 11	FALSE	Homo sapiens solute carrier family 5 (sodium/inositol cotransporter), member 11 (SLC5A11), transcript variant 1, mRNA [NM_052944]	115584	GO:0005886|GO:0008643|GO:0006915|GO:0016021|GO:0006814|GO:0055085|GO:0015293	24922877	chr16	24922818	+	hs|16p12.1	NM_052944	chr16:24922818-24922877	NM_052944	Hs.164118
A_33_P3274372	-4.86791	-2.2833	4.86791	down	lnc-TGFBRAP1-5	lnc-TGFBRAP1-5:3	FALSE	LNCipedia lincRNA (lnc-TGFBRAP1-5), lincRNA [lnc-TGFBRAP1-5:3]			105481924	chr2	105481865	-	hs|2q12.1		chr2:105481924-105481865
A_32_P199301	2.3158	1.21151	2.3158	up	TFDP1	transcription factor Dp-1	FALSE	Homo sapiens transcription factor Dp-1 (TFDP1), transcript variant 1, mRNA [NM_007111]	7027	GO:0005515|GO:0010467|GO:0005667|GO:0003700|GO:0006367|GO:0006357|GO:0008283|GO:0019904|GO:0003713|GO:0043276|GO:0006915|GO:0003677|GO:0097193|GO:0006351|GO:0000082|GO:1900740|GO:0008544|GO:0007219|GO:0045944|GO:0005654|GO:0007179|GO:0000278|GO:2000278|GO:0008134	114290852	chr13	114290388	+	hs|13q34	NM_007111	chr13:114290388-114290852	NM_007111	Hs.79353
A_19_P00330048	-7.08645	-2.82506	7.08645	down	LOC102723756	uncharacterized LOC102723756	FALSE	PREDICTED: Homo sapiens uncharacterized LOC102723756 (LOC102723756), ncRNA [XR_424308]	102723756		5631072	chr12	5630796	+	hs|12p13.31	XR_424308	chr12:5630796-5631072	XR_424308
A_24_P195272	-14.0442	-3.8119	14.0442	down			FALSE	GB			36705135	chr6	36705076	+	hs|6p21.2		chr6:36705076-36705135
A_21_P0013271	3.88713	1.9587	3.88713	up	SMKR1	small lysine-rich protein 1	FALSE	Homo sapiens small lysine-rich protein 1 (SMKR1), mRNA [NM_001195243]	100287482		129152502	chr7	129152443	+	hs|7q32.1		chr7:129152443-129152502	NM_001195243	Hs.178144
A_24_P22939	-2.49376	-1.31832	2.49376	down	ADAMTSL5	ADAMTS-like 5	FALSE	Homo sapiens ADAMTS-like 5 (ADAMTSL5), mRNA [NM_213604]	339366	GO:0006508|GO:0005578|GO:0001527|GO:0008270|GO:0005576|GO:0004222|GO:0008201	1506006	chr19	1505947	-	hs|19p13.3	NM_213604	chr19:1506006-1505947	NM_213604	Hs.371674
A_23_P206760	-2.38485	-1.2539	2.38485	down	HP	haptoglobin	FALSE	Homo sapiens haptoglobin (HP), transcript variant 1, mRNA [NM_005143]	3240	GO:0005515|GO:2000296|GO:0042542|GO:0016209|GO:0051354|GO:0072562|GO:0005576|GO:0006952|GO:0006953|GO:0003824|GO:0005615|GO:0006898|GO:0030492|GO:0031838|GO:0071682|GO:0008152|GO:0010942|GO:0042742|GO:0070062|GO:0002376	72094936	chr16	72094877	+	hs|16q22.2	NM_005143	chr16:72094877-72094936	NM_005143	Hs.513711
A_21_P0003374	-9.92615	-3.31123	9.92615	down			FALSE				66725785	chr4	66725726	+	hs|4q13.2		chr4:66725726-66725785
A_23_P314805	-2.20709	-1.14214	2.20709	down	TMEM56	transmembrane protein 56	FALSE	Homo sapiens transmembrane protein 56 (TMEM56), transcript variant 2, mRNA [NM_152487]	148534	GO:0008150|GO:0003674|GO:0016021|GO:0005575	95658474	chr1	95658415	+	hs|1p21.3	NM_152487	chr1:95658415-95658474	NM_152487	Hs.483512
A_23_P145330	2.11681	1.08189	2.11681	up	CCHCR1	coiled-coil alpha-helical rod protein 1	FALSE	Homo sapiens coiled-coil alpha-helical rod protein 1 (CCHCR1), transcript variant 3, mRNA [NM_019052]	54535	GO:0005737|GO:0005814|GO:0006611|GO:0007275|GO:0005634|GO:0030154	31110908	chr6	31110849	-	hs|6p21.33	NM_019052	chr6:31110908-31110849	NM_019052	Hs.485075
A_23_P117298	-2.7917	-1.48114	2.7917	down	F7	coagulation factor VII (serum prothrombin conversion accelerator)	FALSE	Homo sapiens coagulation factor VII (serum prothrombin conversion accelerator) (F7), transcript variant 1, mRNA [NM_000131]	2155	GO:0005515|GO:0051897|GO:0043627|GO:0005886|GO:0004252|GO:0031100|GO:0005615|GO:0050927|GO:0001948|GO:0006508|GO:0010641|GO:0060416|GO:0030335|GO:0005796|GO:0005509|GO:0005102|GO:0005576|GO:0031982|GO:0002690|GO:0017187|GO:0007596|GO:0030194|GO:0007598|GO:0005788|GO:0007623|GO:0008236|GO:0032571|GO:0044267|GO:0043687	113773937	chr13	113773878	+	hs|13q34	NM_000131	chr13:113773878-113773937	NM_000131	Hs.36989
A_24_P76666	2.22467	1.15359	2.22467	up	CSNK2A1	casein kinase 2, alpha 1 polypeptide	FALSE	Homo sapiens casein kinase 2, alpha 1 polypeptide (CSNK2A1), transcript variant 1, mRNA [NM_177559]	1457	GO:0005515|GO:0008284|GO:0045732|GO:0005886|GO:0030307|GO:0051879|GO:0030177|GO:0005634|GO:0005829|GO:0016581|GO:0007411|GO:0016580|GO:0071174|GO:0016055|GO:0043154|GO:0031519|GO:0006355|GO:0005524|GO:0006351|GO:0007165|GO:0047485|GO:0061077|GO:0004674|GO:0006468|GO:0048511|GO:0000278	469405	chr20	469346	-	hs|20p13	NM_177559	chr20:469405-469346	NM_177559	Hs.644056
A_23_P111672	-2.99508	-1.58259	2.99508	down	TES	testis derived transcript (3 LIM domains)	FALSE	Homo sapiens testis derived transcript (3 LIM domains) (TES), transcript variant 2, mRNA [NM_152829]	26136	GO:0043234|GO:0005737|GO:0030054|GO:0008285|GO:0005886|GO:0008270|GO:0005634|GO:0005925	115898187	chr7	115898128	+	hs|7q31.2	NM_152829	chr7:115898128-115898187	NM_152829	Hs.592286
A_21_P0010303	-2.43423	-1.28346	2.43423	down	lnc-C21orf67-5	lnc-C21orf67-5:1	FALSE	LNCipedia lincRNA (lnc-C21orf67-5), lincRNA [lnc-C21orf67-5:1]			46475990	chr21	46475931	-	hs|21q22.3		chr21:46475990-46475931
A_33_P3307402	-11.035	-3.46401	11.035	down			FALSE				154840150	chr6	154840091	-	hs|6q25.2		chr6:154840150-154840091
A_19_P00322592	-2.84215	-1.50698	2.84215	down			FALSE	Homo sapiens cDNA, FLJ99758. [AK309717]			37442204	chr18	37442145	-	hs|18q12.3		chr18:37442204-37442145		Hs.639087
A_21_P0010674	-2.19721	-1.13567	2.19721	down	LOC101928670	uncharacterized LOC101928670	FALSE	PREDICTED: Homo sapiens uncharacterized LOC101928670 (LOC101928670), transcript variant X2, ncRNA [XR_431954]	101928670		180743318	chr5	180731209	+	hs|5q35.3		chr5:180731209-180743318	XR_431954
A_21_P0010313	-39.2111	-5.29319	39.2111	down	lnc-MX1-3	lnc-MX1-3:4	FALSE	LNCipedia lincRNA (lnc-MX1-3), lincRNA [lnc-MX1-3:4]			43137462	chr21	43137403	+	hs|21q22.3		chr21:43137403-43137462
A_19_P00804359	-6.61965	-2.72676	6.61965	down	LINC01488	long intergenic non-protein coding RNA 1488	FALSE	Homo sapiens long intergenic non-protein coding RNA 1488 (LINC01488), transcript variant 1, long non-coding RNA [NR_120542]	101928292		69307683	chr11	69307624	+	hs|11q13.3	NR_120542	chr11:69307624-69307683	NR_120542	Hs.736219
A_33_P3408320	-3.15823	-1.65912	3.15823	down	CERS1	ceramide synthase 1	FALSE	Homo sapiens ceramide synthase 1 (CERS1), transcript variant 2, mRNA [NM_198207]	10715	GO:0051974|GO:0006665|GO:0072721|GO:0005783|GO:0030148|GO:0071492|GO:0044281|GO:0035690|GO:0043231|GO:0003674|GO:0000139|GO:0016020|GO:0005789|GO:0036146|GO:0050291|GO:0016021|GO:0046513	18988778	chr19	18988719	-	hs|19p13.11	NM_198207	chr19:18988778-18988719	NM_198207	Hs.412355
A_21_P0013818	-8.29932	-3.05299	8.29932	down	XLOC_l2_015752		FALSE	BROAD Institute lincRNA (XLOC_l2_015752), lincRNA [TCONS_l2_00030522]			70888332	chrX	70886008	-	hs|Xq13.1		chrX:70888332-70886008
A_33_P3286973	-2.07502	-1.05312	2.07502	down	TAS1R3	taste receptor, type 1, member 3	FALSE	taste receptor, type 1, member 3 [Source:HGNC Symbol;Acc:HGNC:15661] [ENST00000339381]	83756	GO:0046982|GO:0007186|GO:0005886|GO:0008527|GO:0001582|GO:0033041|GO:0016021|GO:0050916|GO:0050917	1270401	chr1	1270342	+	hs|1p36.33	AK122959	chr1:1270342-1270401		Hs.74375
A_33_P3356607	3.53835	1.82307	3.53835	up	WIPI2	WD repeat domain, phosphoinositide interacting 2	FALSE	Homo sapiens WD repeat domain, phosphoinositide interacting 2 (WIPI2), transcript variant 3, mRNA [NM_001033518]	26100	GO:0000046|GO:0005515|GO:0006995|GO:0005776|GO:0000422|GO:0080025|GO:0000407|GO:0032266|GO:0034497|GO:0005829|GO:0043234|GO:0034045|GO:0005737|GO:0006497|GO:0005654|GO:0000045|GO:0019898	5269324	chr7	5269265	+	hs|7p22.1	NM_001033518	chr7:5269265-5269324	NM_001033518	Hs.122363
A_32_P148726	-4.04494	-2.01612	4.04494	down	LOC728673	uncharacterized LOC728673	FALSE	Homo sapiens cDNA FLJ45890 fis, clone OCBBF3022576. [AK127789]	728673		66557409	chr9	66557350	+	hs|9q13	AK127789	chr9:66557350-66557409		Hs.733665
A_21_P0007310	-9.90626	-3.30834	9.90626	down	MRPL23-AS1	MRPL23 antisense RNA 1	FALSE	Homo sapiens MRPL23 antisense RNA 1 (MRPL23-AS1), long non-coding RNA [NR_024471]	100133545		2005871	chr11	2005812	-	hs|11p15.5	NR_024471	chr11:2005871-2005812	NR_024471	Hs.677620
A_21_P0010023	-5.08545	-2.34638	5.08545	down			FALSE				23499337	chr20	23499278	-	hs|20p11.21		chr20:23499337-23499278
A_23_P15798	-5.95963	-2.57522	5.95963	down	KRTAP4-12	keratin associated protein 4-12	FALSE	Homo sapiens keratin associated protein 4-12 (KRTAP4-12), mRNA [NM_031854]	83755	GO:0005515|GO:0045095	39279576	chr17	39279517	-	hs|17q21.2	NM_031854	chr17:39279576-39279517	NM_031854	Hs.572443
A_33_P3351529	-2.24816	-1.16874	2.24816	down			FALSE				152299325	chr7	152299266	-	hs|7q36.1		chr7:152299325-152299266
A_23_P127721	-3.50344	-1.80877	3.50344	down	P2RX3	purinergic receptor P2X, ligand gated ion channel, 3	FALSE	Homo sapiens purinergic receptor P2X, ligand gated ion channel, 3 (P2RX3), mRNA [NM_002559]	5024	GO:0009408|GO:0010524|GO:0009409|GO:0019228|GO:0050850|GO:0005639|GO:0009743|GO:0050909|GO:0043197|GO:0048167|GO:0043195|GO:0006810|GO:0043025|GO:0001614|GO:0033198|GO:0051260|GO:0014832|GO:0005791|GO:0035590|GO:0001666|GO:0005794|GO:0004931|GO:0007274|GO:0005524|GO:0030432|GO:0009612|GO:0043235|GO:0007165|GO:0005887|GO:0045121|GO:0048266	57117269	chr11	57116158	+	hs|11q12.1	NM_002559	chr11:57116158-57117269	NM_002559	Hs.146738
A_21_P0009375	-2.8083	-1.4897	2.8083	down	lnc-CYB5D2-1	lnc-CYB5D2-1:2	FALSE	LNCipedia lincRNA (lnc-CYB5D2-1), lincRNA [lnc-CYB5D2-1:2]			4063651	chr17	4063592	+	hs|17p13.2		chr17:4063592-4063651
A_33_P3709317	-9.56969	-3.25847	9.56969	down	SNORA28	small nucleolar RNA, H/ACA box 28	FALSE	Homo sapiens small nucleolar RNA, H/ACA box 28 (SNORA28), small nucleolar RNA [NR_002964]	677811		103804260	chr14	103804201	+	hs|14q32.32	NR_002964	chr14:103804201-103804260	NR_002964	Hs.658237
A_33_P3681776	-2.17588	-1.1216	2.17588	down	TOLLIP-AS1	TOLLIP antisense RNA 1 (head to head)	FALSE	Homo sapiens TOLLIP antisense RNA 1 (head to head) (TOLLIP-AS1), long non-coding RNA [NR_029409]	255512		1331860	chr11	1331801	+	hs|11p15.5	NR_029409	chr11:1331801-1331860	NR_029409	Hs.588291
A_33_P3224020	-4.39961	-2.13738	4.39961	down	ARAFP2	ARAF pseudogene 2	FALSE	Homo sapiens v-raf murine sarcoma 3611 viral oncogene homolog pseudogene, mRNA (cDNA clone IMAGE:5295529). [BC033982]	644000		62865027	chr7	62864968	-	hs|7q11.21	BC033982	chr7:62865027-62864968
A_21_P0012880	-6.92152	-2.79109	6.92152	down	BRD9	bromodomain containing 9	FALSE	bromodomain containing 9 [Source:HGNC Symbol;Acc:HGNC:25818] [ENST00000493082]	65980	GO:0008150|GO:0006355|GO:0070577|GO:0005575|GO:0003676|GO:0006351|GO:0016568	880158	chr5	880099	-	hs|5p15.33		chr5:880158-880099
A_24_P295590	2.36476	1.24169	2.36476	up	RASSF4	Ras association (RalGDS/AF-6) domain family member 4	FALSE	Homo sapiens Ras association (RalGDS/AF-6) domain family member 4 (RASSF4), mRNA [NM_032023]	83937	GO:0005515|GO:0007165|GO:0007049	45489827	chr10	45489768	+	hs|10q11.21	NM_032023	chr10:45489768-45489827	NM_032023	Hs.522895
A_23_P104741	-5.28521	-2.40196	5.28521	down	KIRREL3	kin of IRRE like 3 (Drosophila)	FALSE	Homo sapiens kin of IRRE like 3 (Drosophila) (KIRREL3), transcript variant 1, mRNA [NM_032531]	84623	GO:0030097|GO:0005515|GO:0030424|GO:0072102|GO:0005886|GO:0043198|GO:0048812|GO:0021740|GO:0005576|GO:0016021|GO:0001764|GO:0002121	126293470	chr11	126293411	-	hs|11q24.2	NM_032531	chr11:126293470-126293411	NM_032531	Hs.376015
A_32_P90483	2.81822	1.49479	2.81822	up	STXBP4	syntaxin binding protein 4	FALSE	Homo sapiens syntaxin binding protein 4 (STXBP4), mRNA [NM_178509]	252983	GO:0005515|GO:0008286|GO:0019905|GO:0010838|GO:0050821|GO:0006605|GO:0006974|GO:0005737|GO:0015758|GO:0005654|GO:0045111|GO:0061178|GO:0070062	53240823	chr17	53240764	+	hs|17q22	NM_178509	chr17:53240764-53240823	NM_178509	Hs.35199
A_33_P3283061	-2.15173	-1.10549	2.15173	down			FALSE	Homo sapiens cDNA FLJ46249 fis, clone TESTI4021377. [AK128128]			33347435	chr16	33347376	-	hs|16p11.2	AK128128	chr16:33347435-33347376		Hs.637572
A_23_P121506	3.75557	1.90903	3.75557	up	FAM193A	family with sequence similarity 193, member A	FALSE	Homo sapiens family with sequence similarity 193, member A (FAM193A), transcript variant 1, mRNA [NM_003704]	8603		2733570	chr4	2733511	+	hs|4p16.3	NM_003704	chr4:2733511-2733570	NM_003704	Hs.652364
A_23_P31532	-3.24383	-1.6977	3.24383	down	ZC3HAV1L	zinc finger CCCH-type, antiviral 1-like	FALSE	Homo sapiens zinc finger CCCH-type, antiviral 1-like (ZC3HAV1L), mRNA [NM_080660]	92092		138711492	chr7	138711286	-	hs|7q34	NM_080660	chr7:138711492-138711286	NM_080660	Hs.659143
A_23_P122228	2.10579	1.07436	2.10579	up	NDUFS6	NADH dehydrogenase (ubiquinone) Fe-S protein 6, 13kDa (NADH-coenzyme Q reductase)	FALSE	Homo sapiens NADH dehydrogenase (ubiquinone) Fe-S protein 6, 13kDa (NADH-coenzyme Q reductase) (NDUFS6), mRNA [NM_004553]	4726	GO:0005743|GO:0009055|GO:0010259|GO:0044281|GO:0022904|GO:0005747|GO:0006936|GO:0035264|GO:0070584|GO:0006120|GO:0006631|GO:0072358|GO:0008137|GO:0044237	1814502	chr5	1802479	+	hs|5p15.33	NM_004553	chr5:1802479-1814502	NM_004553	Hs.408257
A_33_P3307147	-6.33385	-2.66308	6.33385	down	GRIK2	glutamate receptor, ionotropic, kainate 2	FALSE	Homo sapiens glutamate receptor, ionotropic, kainate 2 (GRIK2), transcript variant 3, mRNA [NM_001166247]	2898	GO:0030054|GO:0005886|GO:0005234|GO:0007268|GO:0032839|GO:0051402|GO:0006886|GO:0019228|GO:0030425|GO:0042803|GO:0046328|GO:0043524|GO:0043525|GO:0034220|GO:0045211|GO:0043195|GO:0048169|GO:0015277|GO:0006810|GO:0043204|GO:0001662|GO:0031625|GO:0031624|GO:0051967|GO:0060079|GO:0006874|GO:0035249|GO:0050804|GO:0014069|GO:0007215|GO:0030165|GO:0042734|GO:0035235|GO:0060080|GO:0032983|GO:0005887|GO:…	102513781	chr6	102513722	+	hs|6q16.3	NM_001166247	chr6:102513722-102513781	NM_001166247	Hs.98262
A_21_P0006193	-2.6778	-1.42105	2.6778	down	lnc-STX17-1	lnc-STX17-1:1	FALSE	LNCipedia lincRNA (lnc-STX17-1), lincRNA [lnc-STX17-1:1]			102648973	chr9	102648914	+	hs|9q31.1		chr9:102648914-102648973
A_21_P0000102	-5.44542	-2.44504	5.44542	down	MTRNR2L2	MT-RNR2-like 2	FALSE	Homo sapiens MT-RNR2-like 2 (MTRNR2L2), mRNA [NM_001190470]	100462981	GO:0005737|GO:0005576	79945878	chr5	79945819	-	hs|5q14.1	NM_001190470	chr5:79945878-79945819	NM_001190470	Hs.666077
A_23_P404045	3.61141	1.85256	3.61141	up	MTHFR	methylenetetrahydrofolate reductase (NAD(P)H)	FALSE	Homo sapiens methylenetetrahydrofolate reductase (NAD(P)H) (MTHFR), mRNA [NM_005957]	4524	GO:0050661|GO:0001666|GO:0006520|GO:0043005|GO:0008015|GO:0042493|GO:0050660|GO:0006767|GO:0009086|GO:0044281|GO:0033274|GO:0050667|GO:0005829|GO:0035999|GO:0072341|GO:0051593|GO:0004489|GO:0006766|GO:0046500|GO:0046655|GO:0043200|GO:0006730|GO:0070555|GO:0055114	11854475	chr1	11854421	-	hs|1p36.22	NM_005957	chr1:11854475-11854421	NM_005957	Hs.214142
A_33_P3232173	-3.26468	-1.70694	3.26468	down	PSPC1	paraspeckle component 1	FALSE	paraspeckle component 1 [Source:HGNC Symbol;Acc:HGNC:20320] [ENST00000338910]	55269	GO:0005515|GO:0005730|GO:0001047|GO:0006351|GO:0016363|GO:0005737|GO:0042382|GO:0000166|GO:0016607|GO:0042752|GO:0005654|GO:0048511|GO:0045892	20276734	chr13	20276675	-	hs|13q12.11		chr13:20276734-20276675	XM_006719844	Hs.690094
A_21_P0011648	-5.27701	-2.39972	5.27701	down	XLOC_l2_006267		FALSE	BROAD Institute lincRNA (XLOC_l2_006267), lincRNA [TCONS_l2_00011792]			14867715	chr18	14867656	+	hs|18p11.21		chr18:14867656-14867715		Hs.548586
A_33_P3416231	-4.0126	-2.00454	4.0126	down	HOXA9	homeobox A9	FALSE	Homo sapiens homeobox A9 (HOXA9), mRNA [NM_152739]	3205	GO:0005515|GO:0005667|GO:0060065|GO:0006355|GO:0048706|GO:0060216|GO:0030879|GO:0005634|GO:0007275|GO:0009954|GO:0007283|GO:0009952|GO:0006351|GO:0043565|GO:0007338|GO:0005737|GO:0045638|GO:0042118|GO:0005654|GO:0035115|GO:0019899|GO:0008584	27203204	chr7	27203145	-	hs|7p15.2	NM_152739	chr7:27203204-27203145	NM_152739	Hs.659350
A_33_P3229863	-2.70508	-1.43567	2.70508	down	LOC100128714	uncharacterized LOC100128714	FALSE	Homo sapiens uncharacterized LOC100128714 (LOC100128714), long non-coding RNA [NR_040082]	100128714		26298256	chr15	26298197	+	hs|15q12	NR_040082	chr15:26298197-26298256	NR_040082	Hs.587854
A_24_P67189	-2.97201	-1.57144	2.97201	down	SPEM1	spermatid maturation 1	FALSE	Homo sapiens cDNA FLJ40081 fis, clone TESTI2001823. [AK097400]	374768	GO:0005737|GO:0007291|GO:0030317|GO:0016021	7326910	chr17	7326851	+	hs|17p13.1	AK097400	chr17:7326851-7326910		Hs.710599
A_33_P3291329	-4.44073	-2.1508	4.44073	down			FALSE				47093168	chr7	47093109	+	hs|7p12.3		chr7:47093109-47093168
A_23_P77328	5.96022	2.57537	5.96022	up	GCHFR	GTP cyclohydrolase I feedback regulator	FALSE	Homo sapiens GTP cyclohydrolase I feedback regulator (GCHFR), mRNA [NM_005258]	2644	GO:0004857|GO:0005515|GO:0042470|GO:0031965|GO:0050999|GO:0005634|GO:0044281|GO:0051291|GO:0030425|GO:0005829|GO:0006809|GO:0043234|GO:0009890|GO:0005737|GO:0030742|GO:0046209|GO:0043105|GO:0016597|GO:0044549|GO:0042133	41059569	chr15	41059510	+	hs|15q15.1	NM_005258	chr15:41059510-41059569	NM_005258	Hs.631717
A_23_P342751	-4.03279	-2.01178	4.03279	down	LINC01198	long intergenic non-protein coding RNA 1198	FALSE	Homo sapiens long intergenic non-protein coding RNA 1198 (LINC01198), long non-coding RNA [NR_120426]	101929344		47029450	chr13	47029391	-	hs|13q14.13	NR_120426	chr13:47029450-47029391	NR_120426	Hs.551671
A_23_P7941	-3.15041	-1.65554	3.15041	down	MRPL2	mitochondrial ribosomal protein L2	FALSE	Homo sapiens mitochondrial ribosomal protein L2 (MRPL2), transcript variant 1, mRNA [NM_015950]	51069	GO:0070124|GO:0070125|GO:0070126|GO:0032543|GO:0006996|GO:0003735|GO:0005743|GO:0005840	43022085	chr6	43022026	-	hs|6p21.1	NM_015950	chr6:43022085-43022026	NM_015950	Hs.55041
A_33_P3353343	-2.4083	-1.26802	2.4083	down	SRRM2	serine/arginine repetitive matrix 2	FALSE	Homo sapiens serine/arginine repetitive matrix 2 (SRRM2), mRNA [NM_016333]	23524	GO:0047485|GO:0015030|GO:0016607|GO:0000398|GO:0070742|GO:0005654|GO:0071013	2810499	chr16	2810440	+	hs|16p13.3	NM_016333	chr16:2810440-2810499	NM_016333	Hs.433343
A_23_P24375	2.89841	1.53526	2.89841	up	OTUB1	OTU deubiquitinase, ubiquitin aldehyde binding 1	FALSE	Homo sapiens OTU deubiquitinase, ubiquitin aldehyde binding 1 (OTUB1), transcript variant 1, mRNA [NM_017670]	55611	GO:0005515|GO:0071108|GO:2000780|GO:0043130|GO:0004843|GO:0006974|GO:0019784|GO:0005737|GO:0006281|GO:0006508|GO:0031625|GO:0002376|GO:0070062	63764708	chr11	63764649	+	hs|11q13.1	NM_017670	chr11:63764649-63764708	NM_017670	Hs.473788
A_32_P145153	-2.18456	-1.12734	2.18456	down	RPL31	ribosomal protein L31	FALSE	Homo sapiens ribosomal protein L31 (RPL31), transcript variant 1, mRNA [NM_000993]	6160	GO:0010467|GO:0003735|GO:0019083|GO:0003723|GO:0006614|GO:0019058|GO:0006415|GO:0006412|GO:0006413|GO:0005829|GO:0006414|GO:0000184|GO:0016020|GO:0016032|GO:0022625|GO:0044267|GO:0005925|GO:0070062	101622496	chr2	101622437	+	hs|2q11.2	NM_000993	chr2:101622437-101622496	NM_000993	Hs.469473
A_24_P310256	-3.08483	-1.62519	3.08483	down	LGI4	leucine-rich repeat LGI family, member 4	FALSE	Homo sapiens leucine-rich repeat LGI family, member 4 (LGI4), mRNA [NM_139284]	163175	GO:0008344|GO:0042551|GO:0022011|GO:0005615|GO:0014009	35615711	chr19	35615652	-	hs|19q13.12	NM_139284	chr19:35615711-35615652	NM_139284	Hs.65256
A_33_P3277970	-3.47937	-1.79883	3.47937	down			FALSE	double homeobox 4 like 26 [Source:HGNC Symbol;Acc:HGNC:50807] [ENST00000489078]			75718813	chr3	75718754	+	hs|3p12.3	XM_003960330	chr3:75718754-75718813	XM_003960330
A_33_P3309526	-7.98577	-2.99743	7.98577	down	PTPRC	protein tyrosine phosphatase, receptor type, C	FALSE	Homo sapiens protein tyrosine phosphatase, receptor type, C (PTPRC), transcript variant 1, mRNA [NM_002838]	5788	GO:0050853|GO:0005515|GO:0050852|GO:0050857|GO:0005886|GO:0030890|GO:0048539|GO:0048864|GO:0035335|GO:0002378|GO:0051607|GO:0006470|GO:0001960|GO:0005001|GO:0002244|GO:0007411|GO:0042100|GO:0006933|GO:0045860|GO:0042102|GO:0051726|GO:0004725|GO:0070062|GO:0051209|GO:0019901|GO:2000648|GO:0016020|GO:0030217|GO:0005887|GO:0016311|GO:0001915|GO:0045121|GO:0006469|GO:2000473|GO:0005925|GO:0007166|GO:…	198725600	chr1	198725541	+	hs|1q32.1	NM_002838	chr1:198725541-198725600	NM_002838	Hs.654514
A_24_P542375	-2.57684	-1.3656	2.57684	down	PTMA	prothymosin, alpha	FALSE	Homo sapiens prothymosin, alpha (PTMA), transcript variant 2, mRNA [NM_002823]	5757	GO:0005515|GO:0005737|GO:0005654|GO:0005634|GO:0006351|GO:0070062	232578132	chr2	232578073	+	hs|2q37.1	NM_002823	chr2:232578073-232578132	NM_002823	Hs.459927
A_23_P408353	2.19242	1.13252	2.19242	up	HLA-A	major histocompatibility complex, class I, A	FALSE	Homo sapiens major histocompatibility complex, class I, A (HLA-A), transcript variant 1 (A*03:01:0:01 allele), mRNA [NM_002116]	3105	GO:0005515|GO:0002474|GO:0005886|GO:0005783|GO:0019221|GO:0042608|GO:0006955|GO:0060337|GO:0042605|GO:0030670|GO:0071556|GO:0016032|GO:0070062|GO:0060333|GO:0042270|GO:0032729|GO:0012507|GO:0030881|GO:0002480|GO:0005794|GO:0002486|GO:0009986|GO:2000568|GO:0042612|GO:0005797|GO:0042590|GO:0005102|GO:0070971|GO:0050690|GO:0000139|GO:0016020|GO:0005887|GO:0001916|GO:0031901|GO:0050776|GO:0002479|GO:…	29913024	chr6	29912381	+	hs|6p22.1	NM_002116	chr6:29912381-29913024	NM_002116	Hs.181244
A_19_P00326808	-3.88959	-1.95962	3.88959	down	HOTAIR	HOX transcript antisense RNA	FALSE	Homo sapiens HOX transcript antisense RNA (HOTAIR), transcript variant 1, long non-coding RNA [NR_047517]	100124700		54361174	chr12	54361115	-	hs|12q13.13	NR_047517	chr12:54361174-54361115	NR_047517	Hs.197076
A_23_P104318	4.00831	2.00299	4.00831	up	DDIT4	DNA-damage-inducible transcript 4	FALSE	Homo sapiens DNA-damage-inducible transcript 4 (DDIT4), mRNA [NM_019058]	54541	GO:0001666|GO:0048011|GO:0032007|GO:0008283|GO:0072593|GO:0043241|GO:0010801|GO:0005829|GO:0005622|GO:0005739|GO:0071889|GO:0042771|GO:0051607|GO:0005737|GO:0007420|GO:0033137|GO:0030182|GO:0045820|GO:0001764	74035422	chr10	74035363	+	hs|10q22.1	NM_019058	chr10:74035363-74035422	NM_019058	Hs.744875
A_21_P0002768	-3.01497	-1.59214	3.01497	down			FALSE	603075994F1 NIH_MGC_119 Homo sapiens cDNA clone IMAGE:5168014 5', mRNA sequence [BI826287]			127209519	chr3	127209460	+	hs|3q21.3		chr3:127209460-127209519		Hs.581602
A_23_P70127	5.77298	2.52932	5.77298	up	TMED9	transmembrane emp24 protein transport domain containing 9	FALSE	Homo sapiens transmembrane emp24 protein transport domain containing 9 (TMED9), mRNA [NM_017510]	54732	GO:0005515|GO:0019905|GO:0005793|GO:0005794|GO:0005783|GO:0048205|GO:0010638|GO:0000139|GO:0034498|GO:0033116|GO:0005789|GO:0007030|GO:0032527|GO:0016021|GO:0030140|GO:0070062	177022451	chr5	177022392	+	hs|5q35.3	NM_017510	chr5:177022392-177022451	NM_017510	Hs.279929
A_23_P320739	2.62433	1.39195	2.62433	up	MEF2C	myocyte enhancer factor 2C	FALSE	Homo sapiens myocyte enhancer factor 2C (MEF2C), transcript variant 1, mRNA [NM_002397]	4208	GO:0005515|GO:0003700|GO:0000983|GO:0006366|GO:0000981|GO:0003139|GO:0003185|GO:0003138|GO:0001947|GO:0007507|GO:0002756|GO:0014033|GO:0002062|GO:0000165|GO:0002755|GO:0007611|GO:0002467|GO:0014902|GO:0030501|GO:0000977|GO:0034134|GO:0001205|GO:0000122|GO:0007521|GO:0002224|GO:0000978|GO:0001649|GO:0001958|GO:0007517|GO:0007519|GO:0002931|GO:0010694|GO:0000980|GO:0005654|GO:0001782|GO:0030890|GO:…	88016876	chr5	88016817	-	hs|5q14.3	NM_002397	chr5:88016876-88016817	NM_002397	Hs.649965
A_23_P102404	3.33032	1.73566	3.33032	up	CCT7	chaperonin containing TCP1, subunit 7 (eta)	FALSE	Homo sapiens chaperonin containing TCP1, subunit 7 (eta) (CCT7), transcript variant 1, mRNA [NM_006429]	10574	GO:0005515|GO:0005832|GO:0005874|GO:0007339|GO:0005524|GO:0044297|GO:0005829|GO:0042802|GO:0005739|GO:0005737|GO:0006457|GO:0051084|GO:0002199|GO:0051082|GO:0044267|GO:0070062	73479828	chr2	73479769	+	hs|2p13.2	NM_006429	chr2:73479769-73479828	NM_006429	Hs.368149
A_24_P322741	4.93767	2.30383	4.93767	up	IL10RB	interleukin 10 receptor, beta	FALSE	Homo sapiens interleukin 10 receptor, beta (IL10RB), mRNA [NM_000628]	3588	GO:0005515|GO:0007165|GO:0051607|GO:0006955|GO:0004920|GO:0006954|GO:0005886|GO:0032002|GO:0019221|GO:0004872|GO:0016021|GO:0070062	34668575	chr21	34668516	+	hs|21q22.11	NM_000628	chr21:34668516-34668575	NM_000628	Hs.654593
A_21_P0011187	-2.48217	-1.3116	2.48217	down	MRPS31P5	mitochondrial ribosomal protein S31 pseudogene 5	FALSE	Homo sapiens mitochondrial ribosomal protein S31 pseudogene 5 (MRPS31P5), transcript variant 1, non-coding RNA [NR_002816]	100887750		52763829	chr13	52760955	-	hs|13q14.3	NR_002816	chr13:52763829-52760955	NR_002816	Hs.553878
A_33_P3411325	-2.15115	-1.10511	2.15115	down			FALSE	Q8IVL5_HUMAN (Q8IVL5) Leprecan-like 1 protein, partial (3%) [THC2668129]			32252763	chr16	32252704	-	hs|16p11.2		chr16:032252763-032252704
A_23_P119448	-3.93419	-1.97607	3.93419	down	PPP6R1	protein phosphatase 6, regulatory subunit 1	FALSE	Homo sapiens protein phosphatase 6, regulatory subunit 1 (PPP6R1), mRNA [NM_014931]	22870	GO:0005515|GO:0005737|GO:0019903|GO:0043666	55741657	chr19	55741598	-	hs|19q13.42	NM_014931	chr19:55741657-55741598	NM_014931	Hs.515610
A_33_P3332135	-3.18701	-1.6722	3.18701	down	PHOSPHO1	phosphatase, orphan 1	FALSE	Homo sapiens phosphatase, orphan 1 (PHOSPHO1), transcript variant 1, mRNA [NM_001143804]	162466	GO:0006646|GO:0030500|GO:0052731|GO:0052732|GO:0044281|GO:0046872|GO:0005829|GO:0016791|GO:0001958|GO:0016462|GO:0016311|GO:0006644|GO:0035630|GO:0006656|GO:0046474	47300802	chr17	47300743	-	hs|17q21.32	NM_001143804	chr17:47300802-47300743	NM_001143804	Hs.405607
A_21_P0004771	-5.01617	-2.32659	5.01617	down			FALSE				113749816	chr6	113749757	-	hs|6q21		chr6:113749816-113749757
A_33_P3362153	-2.37245	-1.24638	2.37245	down	TMEM238	transmembrane protein 238	FALSE	Homo sapiens transmembrane protein 238 (TMEM238), mRNA [NM_001190764]	388564	GO:0016021	55890672	chr19	55890613	-	hs|19q13.42	NM_001190764	chr19:55890672-55890613	NM_001190764	Hs.534672
A_33_P3348519	-3.76949	-1.91437	3.76949	down	LOC100128494	uncharacterized LOC100128494	FALSE	Homo sapiens uncharacterized LOC100128494 (LOC100128494), long non-coding RNA [NR_104178]	100128494		71729278	chr11	71729219	+	hs|11q13.4	NR_104178	chr11:71729219-71729278	NR_104178	Hs.713607
A_23_P8416	5.08752	2.34696	5.08752	up	GALNT11	polypeptide N-acetylgalactosaminyltransferase 11	FALSE	Homo sapiens polypeptide N-acetylgalactosaminyltransferase 11 (GALNT11), mRNA [NM_022087]	63917	GO:0007368|GO:0007220|GO:0005112|GO:0016266|GO:0046872|GO:0061314|GO:0004653|GO:0000139|GO:0006493|GO:0060271|GO:0030246|GO:0018243|GO:0016021|GO:0044267|GO:0008593|GO:0043687	151817986	chr7	151817927	+	hs|7q36.1	NM_022087	chr7:151817927-151817986	NM_022087	Hs.647109
A_21_P0013050	-4.70421	-2.23395	4.70421	down	LOC102724511	uncharacterized LOC102724511	FALSE	Homo sapiens uncharacterized LOC102724511 (LOC102724511), long non-coding RNA [NR_125878]	102724511		170478219	chr6	170478160	+	hs|6q27		chr6:170478160-170478219	NR_125878	Hs.742361
A_23_P163402	9.10945	3.18736	9.10945	up	CYP1A1	cytochrome P450, family 1, subfamily A, polypeptide 1	FALSE	Homo sapiens cytochrome P450, family 1, subfamily A, polypeptide 1 (CYP1A1), mRNA [NM_000499]	1543	GO:0019369|GO:0046685|GO:0006805|GO:0017144|GO:0017143|GO:0033189|GO:0009792|GO:0010041|GO:0016711|GO:0032496|GO:0070576|GO:0044255|GO:0046677|GO:0005506|GO:0070330|GO:0042359|GO:0007568|GO:0060137|GO:0009635|GO:0006778|GO:0097267|GO:0055093|GO:0016491|GO:0005789|GO:0019899|GO:0020037|GO:0055114|GO:1900087|GO:0008283|GO:0070988|GO:0044281|GO:0009624|GO:0050665|GO:0032094|GO:0019341|GO:0005739|GO:…	75012621	chr15	75012562	-	hs|15q24.1	NM_000499	chr15:75012621-75012562	NM_000499	Hs.72912
A_23_P75283	-2.04701	-1.03352	2.04701	down	RBP4	retinol binding protein 4, plasma	FALSE	Homo sapiens retinol binding protein 4, plasma (RBP4), mRNA [NM_006744]	5950	GO:0005515|GO:0060044|GO:0060065|GO:0007603|GO:0030324|GO:0001654|GO:0045471|GO:0060068|GO:0048706|GO:0016918|GO:0006094|GO:0007283|GO:0019841|GO:0005615|GO:0005829|GO:0007507|GO:0030277|GO:0050908|GO:0042574|GO:0042572|GO:0048807|GO:0032024|GO:0032526|GO:0070062|GO:0032868|GO:0046982|GO:0005576|GO:0060059|GO:0042593|GO:0001523|GO:0048562|GO:0060347|GO:0048738|GO:0034633|GO:0034632|GO:0043234|GO:…	95351728	chr10	95351669	-	hs|10q23.33	NM_006744	chr10:95351728-95351669	NM_006744	Hs.50223
A_23_P57370	2.74828	1.45853	2.74828	up	CECR5	cat eye syndrome chromosome region, candidate 5	FALSE	Homo sapiens cat eye syndrome chromosome region, candidate 5 (CECR5), transcript variant 2, mRNA [NM_033070]	27440	GO:0005739	17618759	chr22	17618700	-	hs|22q11.1	NM_033070	chr22:17618759-17618700	NM_033070	Hs.26890
A_21_P0007422	-3.8312	-1.93779	3.8312	down	lnc-RP11-890B15.2.1-2	lnc-RP11-890B15.2.1-2:1	FALSE	LNCipedia lincRNA (lnc-RP11-890B15.2.1-2), lincRNA [lnc-RP11-890B15.2.1-2:1]			130650622	chr11	130650563	-	hs|11q24.3		chr11:130650622-130650563
A_19_P00322569	-3.59092	-1.84435	3.59092	down			FALSE	Homo sapiens precursor microRNA mir-34a, complete sequence. [EF609116]			9242124	chr1	9242066	-	hs|1p36.22	EF609116	chr1:9242124-9242066		Hs.730325
A_33_P3381458	-11.5924	-3.53511	11.5924	down			FALSE	Homo sapiens cDNA FLJ36836 fis, clone ASTRO2011149. [AK094155]			1194777	chr1	1194718	-	hs|1p36.33	AK094155	chr1:1194777-1194718		Hs.679154
A_33_P3573141	-2.01298	-1.00933	2.01298	down			FALSE	Homo sapiens cDNA FLJ32523 fis, clone SMINT2000032. [AK057085]			113342142	chr13	113342083	-	hs|13q34		chr13:113342142-113342083		Hs.41423
A_19_P00317753	-2.77979	-1.47498	2.77979	down	LOC101929563	uncharacterized LOC101929563	FALSE	Homo sapiens uncharacterized LOC101929563 (LOC101929563), long non-coding RNA [NR_121602]	101929563		23659536	chr9	23659477	-	hs|9p21.3		chr9:23659536-23659477	NR_121602	Hs.533220
A_33_P3243449	2.03863	1.0276	2.03863	up	CD70	CD70 molecule	FALSE	Homo sapiens CD70 molecule (CD70), mRNA [NM_001252]	970	GO:0005515|GO:0005164|GO:0005886|GO:0008283|GO:0005102|GO:0007267|GO:0097191|GO:0002020|GO:0005125|GO:0005615|GO:0007165|GO:0006955|GO:0005887|GO:0070062	6585926	chr19	6585867	-	hs|19p13.3	NM_001252	chr19:6585926-6585867	NM_001252	Hs.501497
A_19_P00318227	-3.2958	-1.72063	3.2958	down	lnc-RGL4-1	lnc-RGL4-1:1	FALSE	Synthetic construct Homo sapiens gateway clone IMAGE:100018389 3' read GUSB mRNA. [CU680803]			24002175	chr22	24002116	+	hs|22q11.23		chr22:24002116-24002175		Hs.654588
A_21_P0012389	-3.10496	-1.63457	3.10496	down	XLOC_l2_009867		FALSE	BROAD Institute lincRNA (XLOC_l2_009867), lincRNA [TCONS_l2_00018819]			126041637	chr3	126041578	+	hs|3q21.3		chr3:126041578-126041637
A_21_P0003881	-3.18685	-1.67213	3.18685	down			FALSE	PREDICTED: Homo sapiens uncharacterized LOC101930513 (LOC101930513), ncRNA [XR_249721]			190805979	chr4	190805920	+	hs|4q35.2	XR_249721	chr4:190805920-190805979	XR_249721	Hs.662618
A_33_P3267562	-5.64102	-2.49596	5.64102	down	VAX2	ventral anterior homeobox 2	FALSE	Homo sapiens ventral anterior homeobox 2 (VAX2), mRNA [NM_012476]	25806	GO:0003700|GO:0060041|GO:0005634|GO:0000122|GO:0007409|GO:0007398|GO:0006351|GO:0009950|GO:0031490|GO:0043565|GO:0005737|GO:0030900|GO:0016055|GO:0007601|GO:0048048	71160573	chr2	71160514	+	hs|2p13.3	NM_012476	chr2:71160514-71160573	NM_012476	Hs.249170
A_23_P12849	2.29545	1.19878	2.29545	up	FBXO18	F-box protein, helicase, 18	FALSE	Homo sapiens F-box protein, helicase, 18 (FBXO18), transcript variant 2, mRNA [NM_178150]	84893	GO:0005515|GO:0004003|GO:0001934|GO:0005634|GO:0032508|GO:0072429|GO:0005524|GO:0003677|GO:0000737	5966415	chr10	5966356	+	hs|10p15.1	NM_178150	chr10:5966356-5966415	NM_178150	Hs.498543
A_33_P3278159	-3.5098	-1.81139	3.5098	down			FALSE				4024977	chr6	4024918	+	hs|6p25.2		chr6:004024918-004024977
A_33_P3304707	-4.02404	-2.00864	4.02404	down			FALSE	immunoglobulin lambda variable 2-8 [Source:HGNC Symbol;Acc:HGNC:5895] [ENST00000620395]			23165633	chr22	23165574	+	hs|22q11.22	KJ423128	chr22:23165574-23165633		Hs.729860
A_21_P0013918	2.55638	1.3541	2.55638	up			FALSE	HUMGLIA1F glial factor-1 {Homo sapiens} (exp=-1; wgp=0; cg=0), partial (5%) [THC2619931]			90033322	chr4	90033263	+	hs|4q22.1		chr4:90033263-90033322
A_21_P0010094	-5.66455	-2.50196	5.66455	down	lnc-ARFGEF2-2	lnc-ARFGEF2-2:1	FALSE	Homo sapiens cDNA FLJ44031 fis, clone TESTI4027969. [AK126019]			47104547	chr20	47104488	+	hs|20q13.13		chr20:47104488-47104547		Hs.738705
A_33_P3399875	-2.71284	-1.4398	2.71284	down	C20orf144	chromosome 20 open reading frame 144	FALSE	Homo sapiens chromosome 20 open reading frame 144 (C20orf144), mRNA [NM_080825]	128864		32250212	chr20	32250153	+	hs|20q11.22	NM_080825	chr20:32250153-32250212	NM_080825	Hs.324104
A_23_P425587	2.64638	1.40402	2.64638	up	MED11	mediator complex subunit 11	FALSE	Homo sapiens mediator complex subunit 11 (MED11), mRNA [NM_001001683]	400569	GO:0005515|GO:0001104|GO:0006366|GO:0006357|GO:0016592	4636446	chr17	4636387	+	hs|17p13.2	NM_001001683	chr17:4636387-4636446	NM_001001683	Hs.513885
A_24_P258235	-3.88209	-1.95684	3.88209	down	OR5L2	olfactory receptor, family 5, subfamily L, member 2	FALSE	Homo sapiens olfactory receptor, family 5, subfamily L, member 2 (OR5L2), mRNA [NM_001004739]	26338	GO:0050911|GO:0004984|GO:0007186|GO:0005886|GO:0004930|GO:0016021	55595252	chr11	55595193	+	hs|11q11	NM_001004739	chr11:55595193-55595252	NM_001004739	Hs.528356
A_21_P0009077	-7.32873	-2.87356	7.32873	down	lnc-GINS2-3	lnc-GINS2-3:1	FALSE	LNCipedia lincRNA (lnc-GINS2-3), lincRNA [lnc-GINS2-3:1]			85434584	chr16	85434525	-	hs|16q24.1		chr16:85434584-85434525
A_23_P77493	-2.30815	-1.20673	2.30815	down	TUBB3	tubulin, beta 3 class III	FALSE	Homo sapiens tubulin, beta 3 class III (TUBB3), transcript variant 1, mRNA [NM_006086]	10381	GO:0005515|GO:0042277|GO:0030424|GO:0051258|GO:0005874|GO:0003924|GO:0005634|GO:0005525|GO:0055085|GO:0030425|GO:0071944|GO:0006184|GO:0005737|GO:0007067|GO:0006457|GO:0007411|GO:0043025|GO:0005200|GO:0051084|GO:0007017|GO:0044267|GO:0070062	90002496	chr16	90002437	+	hs|16q24.3	NM_006086	chr16:90002437-90002496	NM_006086	Hs.511743
A_21_P0011573	-3.87964	-1.95592	3.87964	down			FALSE				19364076	chr17	19364017	-	hs|17p11.2	TCONS_l2_00011128	chr17:19364076-19364017
A_21_P0004550	-4.96321	-2.31127	4.96321	down	lnc-SLC12A7-1	lnc-SLC12A7-1:13	FALSE	LNCipedia lincRNA (lnc-SLC12A7-1), lincRNA [lnc-SLC12A7-1:13]			1043609	chr5	1043550	-	hs|5p15.33		chr5:1043609-1043550
A_21_P0003760	-9.61138	-3.26474	9.61138	down	lnc-SEC24D-1	lnc-SEC24D-1:2	FALSE	LNCipedia lincRNA (lnc-SEC24D-1), lincRNA [lnc-SEC24D-1:2]			119592221	chr4	119592162	-	hs|4q26		chr4:119592221-119592162
A_33_P3396771	-2.22457	-1.15352	2.22457	down			FALSE				3185045	chr2	3184986	+	hs|2p25.3		chr2:003184986-003185045
A_23_P360079	2.98408	1.57729	2.98408	up	NCKAP5	NCK-associated protein 5	FALSE	Homo sapiens NCK-associated protein 5 (NCKAP5), transcript variant 1, mRNA [NM_207363]	344148	GO:0008150|GO:0005575	133483287	chr2	133483228	-	hs|2q21.2	NM_207363	chr2:133483287-133483228	NM_207363	Hs.537329
A_21_P0014400	-2.34938	-1.23228	2.34938	down	DBNDD2	dysbindin (dystrobrevin binding protein 1) domain containing 2	FALSE	Homo sapiens cDNA FLJ40696 fis, clone THYMU2025325. [AK098015]	55861	GO:0005515|GO:0005737|GO:0006469	44034302	chr20	44034243	-	hs|20q13.12	AK098015	chr20:44034302-44034243		Hs.730643
A_33_P3542886	-4.46794	-2.15961	4.46794	down	SNAR-G1	small ILF3/NF90-associated RNA G1	FALSE	AGENCOURT_10224340 NIH_MGC_141 Homo sapiens cDNA clone IMAGE:6565454 5', mRNA sequence [BU536871]	100126780							BU536871			Hs.621635
A_33_P3387691	3.31891	1.73071	3.31891	up	SCML4	sex comb on midleg-like 4 (Drosophila)	FALSE	Homo sapiens sex comb on midleg-like 4 (Drosophila) (SCML4), transcript variant 1, mRNA [NM_198081]	256380	GO:0006355|GO:0005634|GO:0003677|GO:0006351	108025917	chr6	108025858	-	hs|6q21	NM_198081	chr6:108025917-108025858	NM_198081	Hs.486109
A_23_P98686	3.62026	1.8561	3.62026	up	ATHL1	ATH1, acid trehalase-like 1 (yeast)	FALSE	Homo sapiens ATH1, acid trehalase-like 1 (yeast) (ATHL1), mRNA [NM_025092]	80162	GO:0005975|GO:0016798	295310	chr11	295251	+	hs|11p15.5	NM_025092	chr11:295251-295310	NM_025092	Hs.353181
A_23_P110504	4.19264	2.06786	4.19264	up	CLPTM1L	CLPTM1-like	FALSE	Homo sapiens CLPTM1-like (CLPTM1L), mRNA [NM_030782]	81037	GO:0016020|GO:0006915|GO:0016021	1318471	chr5	1318412	-	hs|5p15.33	NM_030782	chr5:1318471-1318412	NM_030782	Hs.444673
A_21_P0013465	-2.2486	-1.16903	2.2486	down			FALSE				1054969	chr8	1054910	+	hs|8p23.3		chr8:1054910-1054969
A_21_P0003454	-2.23813	-1.16229	2.23813	down	lnc-CCKAR-1	lnc-CCKAR-1:2	FALSE	LNCipedia lincRNA (lnc-CCKAR-1), lincRNA [lnc-CCKAR-1:2]			26861487	chr4	26861428	-	hs|4p15.2		chr4:26861487-26861428		Hs.548859
A_33_P3232682	-3.60205	-1.84882	3.60205	down	lnc-AFG3L2-1	lnc-AFG3L2-1:1	FALSE	LNCipedia lincRNA (lnc-AFG3L2-1), lincRNA [lnc-AFG3L2-1:1]			12229225	chr18	12229166	-	hs|18p11.21		chr18:12229225-12229166
A_32_P479743	-4.21353	-2.07503	4.21353	down	LINC00593	long intergenic non-protein coding RNA 593	FALSE	Homo sapiens long intergenic non-protein coding RNA 593 (LINC00593), long non-coding RNA [NR_026764]	414926		70135306	chr15	70135248	+	hs|15q23	NR_026764	chr15:70135248-70135306	NR_026764	Hs.569502
A_33_P3308446	-3.25916	-1.7045	3.25916	down	RHOB	ras homolog family member B	FALSE	ras homolog family member B [Source:HGNC Symbol;Acc:HGNC:668] [ENST00000272233]	388	GO:0005515|GO:0070301|GO:0005886|GO:0007264|GO:0006927|GO:0003924|GO:0005634|GO:0007266|GO:0006886|GO:0032154|GO:0005829|GO:0000910|GO:0007411|GO:0007155|GO:0070062|GO:0051056|GO:0043065|GO:0008333|GO:0006915|GO:0030168|GO:0001525|GO:0045786|GO:0005525|GO:0071479|GO:0045766|GO:0007596|GO:0008152|GO:0031902|GO:0019003|GO:0005925|GO:0005769|GO:0010008	20649030	chr2	20648971	+	hs|2p24.1	AK124398	chr2:20648971-20649030		Hs.502876
A_24_P341089	2.01883	1.01352	2.01883	up	ANKRD36BP2	ankyrin repeat domain 36B pseudogene 2	FALSE	Homo sapiens ankyrin repeat domain 36B pseudogene 2 (ANKRD36BP2), non-coding RNA [NR_015424]	645784		89100758	chr2	89100699	+	hs|2p11.2	NR_015424	chr2:89100699-89100758	NR_015424	Hs.105323
A_23_P654	2.72411	1.44578	2.72411	up	ZBTB17	zinc finger and BTB domain containing 17	FALSE	Homo sapiens zinc finger and BTB domain containing 17 (ZBTB17), transcript variant 2, mRNA [NM_003443]	7709	GO:0005515|GO:0003700|GO:0007398|GO:0045786|GO:0003677|GO:0001702|GO:0006351|GO:0046872|GO:0030968|GO:0005654|GO:0006987|GO:0045893|GO:0044267	16268719	chr1	16268660	-	hs|1p36.13	NM_003443	chr1:16268719-16268660	NM_003443	Hs.433764
A_24_P256155	-7.66421	-2.93814	7.66421	down	NKX1-2	NK1 homeobox 2	FALSE	Homo sapiens NK1 homeobox 2 (NKX1-2), mRNA [NM_001146340]	390010	GO:0043565|GO:0006355|GO:0007275|GO:0005634	126136173	chr10	126136114	-	hs|10q26.13	NM_001146340	chr10:126136173-126136114	NM_001146340	Hs.712041
A_33_P3229301	3.18324	1.6705	3.18324	up	DKFZp434J0226	uncharacterized LOC93429	FALSE	Homo sapiens uncharacterized LOC93429 (DKFZp434J0226), long non-coding RNA [NR_027003]	93429		46718076	chr19	46718017	+	hs|19q13.32	NR_027003	chr19:46718017-46718076	NR_027003	Hs.569940
A_33_P3247210	-4.55618	-2.18782	4.55618	down			FALSE				17935268	chr2	17935209	-	hs|2p24.2		chr2:017935268-017935209
A_23_P100711	5.00974	2.32474	5.00974	up	PMP22	peripheral myelin protein 22	FALSE	Homo sapiens peripheral myelin protein 22 (PMP22), transcript variant 1, mRNA [NM_000304]	5376	GO:0005515|GO:0008219|GO:0008285|GO:0005886|GO:0043218|GO:0007422|GO:0032060|GO:0010977|GO:0007268|GO:0016021|GO:0005923|GO:0032288	15133267	chr17	15133208	-	hs|17p12	NM_000304	chr17:15133267-15133208	NM_000304	Hs.372031
A_33_P3315836	-8.38631	-3.06804	8.38631	down			FALSE				19812002	chr18	19811943	+	hs|18q11.2		chr18:019811943-019812002
A_23_P63038	2.43689	1.28504	2.43689	up	P3H1	prolyl 3-hydroxylase 1	FALSE	Homo sapiens prolyl 3-hydroxylase 1 (P3H1), transcript variant 1, mRNA [NM_022356]	64175	GO:0008285|GO:0005783|GO:0005518|GO:0005634|GO:0019511|GO:0032403|GO:0003674|GO:0030278|GO:0006457|GO:0030198|GO:0030199|GO:0032991|GO:0070062|GO:0031418|GO:0005506|GO:0005578|GO:0050821|GO:0060348|GO:0061077|GO:0016020|GO:0019797|GO:0018126|GO:0032963|GO:0016049|GO:0005788|GO:0050708|GO:0055114	43212247	chr1	43212188	-	hs|1p34.2	NM_022356	chr1:43212247-43212188	NM_022356	Hs.720014
A_23_P250948	2.5926	1.3744	2.5926	up	BRPF1	bromodomain and PHD finger containing, 1	FALSE	Homo sapiens bromodomain and PHD finger containing, 1 (BRPF1), transcript variant 1, mRNA [NM_001003694]	7862	GO:0005515|GO:0070776|GO:0005737|GO:0043966|GO:0006325|GO:0008270|GO:0005654|GO:0005634|GO:0045893|GO:0003677|GO:0006351	9789037	chr3	9788978	+	hs|3p25.3	NM_001003694	chr3:9788978-9789037	NM_001003694	Hs.1004
A_23_P212749	2.76206	1.46574	2.76206	up	HTT	huntingtin	FALSE	Homo sapiens huntingtin (HTT), mRNA [NM_002111]	3064	GO:0005515|GO:0034452|GO:0000132|GO:0007283|GO:0051402|GO:0006606|GO:0042802|GO:0043524|GO:0048167|GO:0047496|GO:0007030|GO:0005794|GO:0031587|GO:0051938|GO:0007569|GO:0006890|GO:0048487|GO:0007212|GO:0044325|GO:0045505|GO:0006888|GO:0051592|GO:0043234|GO:0019805|GO:0050809|GO:0008542|GO:0035176|GO:0048341|GO:0008088|GO:0005654|GO:0042445|GO:0030073|GO:0008134|GO:2001237|GO:0030424|GO:0005783|GO:…	3245398	chr4	3245339	+	hs|4p16.3	NM_002111	chr4:3245339-3245398	NM_002111	Hs.518450
A_24_P328524	-2.30562	-1.20515	2.30562	down	KALRN	kalirin, RhoGEF kinase	FALSE	Homo sapiens kalirin, RhoGEF kinase (KALRN), transcript variant 2, mRNA [NM_003947]	8997	GO:0005515|GO:0051056|GO:0048011|GO:0043065|GO:0048013|GO:0007264|GO:0015629|GO:0097190|GO:0005524|GO:0046872|GO:0005829|GO:0007399|GO:0043547|GO:0035556|GO:0005085|GO:0007165|GO:0032321|GO:0004674|GO:0007411|GO:0006468|GO:0005089|GO:0016192|GO:0070062	124238677	chr3	124238618	+	hs|3q21.2	NM_003947	chr3:124238618-124238677	NM_003947	Hs.8004
A_33_P3419321	-9.37607	-3.22898	9.37607	down	CHD5	chromodomain helicase DNA binding protein 5	FALSE	Homo sapiens chromodomain helicase DNA binding protein 5 (CHD5), mRNA [NM_015557]	26038	GO:0000792|GO:0008026|GO:0060850|GO:0008285|GO:0006366|GO:0005634|GO:0003677|GO:0005524|GO:0016020|GO:0016581|GO:0043967|GO:0008270|GO:0021895|GO:0035093	6181282	chr1	6181223	-	hs|1p36.31	NM_015557	chr1:6181282-6181223	NM_015557	Hs.522898
A_19_P00315810	-4.96698	-2.31237	4.96698	down			FALSE				237642163	chr2	237642104	+	hs|2q37.3		chr2:237642104-237642163
A_21_P0000218	-2.22767	-1.15553	2.22767	down	SNORD35A	small nucleolar RNA, C/D box 35A	FALSE	Homo sapiens small nucleolar RNA, C/D box 35A (SNORD35A), small nucleolar RNA [NR_000018]	26816		49994510	chr19	49994451	+	hs|19q13.33	NR_000018	chr19:49994451-49994510	NR_000018	Hs.744801
A_32_P99432	2.04247	1.03032	2.04247	up	TRAPPC5	trafficking protein particle complex 5	FALSE	Homo sapiens trafficking protein particle complex 5 (TRAPPC5), transcript variant 1, mRNA [NM_174894]	126003	GO:0005794|GO:0030008|GO:0005783|GO:0016192	7747596	chr19	7747537	+	hs|19p13.2	NM_174894	chr19:7747537-7747596	NM_174894	Hs.432413
A_33_P3292896	-13.0862	-3.70998	13.0862	down	SFXN5	sideroflexin 5	FALSE	Homo sapiens sideroflexin 5 (SFXN5), mRNA [NM_144579]	94097	GO:0015746|GO:0034220|GO:0015137|GO:0005743|GO:0016021|GO:0055072	73215461	chr2	73215402	-	hs|2p13.2	NM_144579	chr2:73215461-73215402	NM_144579	Hs.368171
A_33_P3368895	-3.16878	-1.66393	3.16878	down	lnc-UXS1-4	lnc-UXS1-4:1	FALSE	LNCipedia lincRNA (lnc-UXS1-4), lincRNA [lnc-UXS1-4:1]			106471591	chr2	106471532	-	hs|2q12.2		chr2:106471591-106471532
A_24_P84970	3.04077	1.60444	3.04077	up			FALSE	keratin 18 pseudogene 42 [Source:HGNC Symbol;Acc:HGNC:33412] [ENST00000505048]			108925054	chr5	108924995	+	hs|5q21.3		chr5:108924995-108925054
A_33_P3243429	-2.87132	-1.52171	2.87132	down	GPR152	G protein-coupled receptor 152	FALSE	Homo sapiens G protein-coupled receptor 152 (GPR152), mRNA [NM_206997]	390212	GO:0007186|GO:0005886|GO:0004930|GO:0016021	67218961	chr11	67218902	-	hs|11q13.2	NM_206997	chr11:67218961-67218902	NM_206997	Hs.567997
A_23_P120921	2.84512	1.50849	2.84512	up	ANKRD54	ankyrin repeat domain 54	FALSE	Homo sapiens ankyrin repeat domain 54 (ANKRD54), transcript variant 1, mRNA [NM_138797]	129138	GO:0045859|GO:0019887|GO:0005737|GO:0045648|GO:0030496|GO:0005634|GO:0032403|GO:0006913	38227345	chr22	38227286	-	hs|22q13.1	NM_138797	chr22:38227345-38227286	NM_138797	Hs.135259
A_23_P112026	-4.99306	-2.31992	4.99306	down	IDO1	indoleamine 2,3-dioxygenase 1	FALSE	Homo sapiens indoleamine 2,3-dioxygenase 1 (IDO1), mRNA [NM_002164]	3620	GO:0006569|GO:0070233|GO:0032693|GO:0046006|GO:0070234|GO:0002534|GO:0032735|GO:0044281|GO:0046872|GO:0030485|GO:0005829|GO:0042130|GO:0034641|GO:0002678|GO:0032496|GO:0007565|GO:0004833|GO:0009055|GO:0032421|GO:0033555|GO:0002666|GO:0019441|GO:0033754|GO:0002830|GO:0034276|GO:0020037|GO:0055114	39785588	chr8	39785529	+	hs|8p11.21	NM_002164	chr8:39785529-39785588	NM_002164	Hs.840
A_23_P23850	-2.48972	-1.31598	2.48972	down	DAB1	Dab, reelin signal transducer, homolog 1 (Drosophila)	FALSE	Homo sapiens Dab, reelin signal transducer, homolog 1 (Drosophila) (DAB1), mRNA [NM_021080]	1600	GO:0043005|GO:0048471|GO:0007264|GO:0021942|GO:0021517|GO:0005829|GO:0021799|GO:0045860|GO:0007628|GO:0043025|GO:0051645|GO:0042493|GO:0014069|GO:0045177|GO:0021813|GO:0016358|GO:0046426|GO:0021589|GO:0005903|GO:0048712|GO:0007162|GO:0016020|GO:0045666|GO:0007494|GO:0050771|GO:0043548	57480698	chr1	57480639	-	hs|1p32.2	NM_021080	chr1:57480698-57480639	NM_021080	Hs.477370
A_33_P3375026	-5.13386	-2.36004	5.13386	down			FALSE				89739078	chr15	89739019	-	hs|15q26.1		chr15:089739078-089739019
A_32_P110472	2.16418	1.11382	2.16418	up	IYD	iodotyrosine deiodinase	FALSE	Homo sapiens iodotyrosine deiodinase (IYD), transcript variant 2, mRNA [NM_203395]	389434	GO:0034641|GO:0005886|GO:0004447|GO:0016491|GO:0006590|GO:0044281|GO:0016021|GO:0055114	150725363	chr6	150725304	+	hs|6q25.1	NM_203395	chr6:150725304-150725363	NM_203395	Hs.310225
A_33_P3799692	2.04104	1.0293	2.04104	up			FALSE	Homo sapiens hypothetical protein LOC338620, mRNA (cDNA clone IMAGE:6023208), partial cds. [BC043009]			33176365	chr10	33176306	-	hs|10p11.22	BC043009	chr10:33176365-33176306		Hs.660499
A_33_P3410892	-2.3637	-1.24104	2.3637	down			FALSE				90237398	chr16	90237339	-	hs|16q24.3		chr16:90237398-90237339
A_33_P3386463	-8.82621	-3.14179	8.82621	down			FALSE	DNM1 pseudogene 38 [Source:HGNC Symbol;Acc:HGNC:35188] [ENST00000560794]			83201908	chr15	83201849	-	hs|15q25.2		chr15:83201908-83201849
A_23_P112187	-6.53563	-2.70833	6.53563	down	FIBCD1	fibrinogen C domain containing 1	FALSE	Homo sapiens fibrinogen C domain containing 1 (FIBCD1), transcript variant 1, mRNA [NM_032843]	84929	GO:0008061|GO:0016020|GO:0016021|GO:0046872	133778556	chr9	133778497	-	hs|9q34.12	NM_032843	chr9:133778556-133778497	NM_032843	Hs.133205
A_33_P3274701	-9.86406	-3.30218	9.86406	down			FALSE	Homo sapiens cDNA FLJ14100 fis, clone MAMMA1000855. [AK024162]			2144562	chr1	2144503	-	hs|1p36.33	AK024162	chr1:2144562-2144503
A_23_P71053	2.77631	1.47317	2.77631	up	MPP6	membrane protein, palmitoylated 6 (MAGUK p55 subfamily member 6)	FALSE	Homo sapiens membrane protein, palmitoylated 6 (MAGUK p55 subfamily member 6) (MPP6), transcript variant 1, mRNA [NM_016447]	51678	GO:0005515|GO:0006461|GO:0016020|GO:0005886|GO:0030165|GO:0070062	24718938	chr7	24718879	+	hs|7p15.3	NM_016447	chr7:24718879-24718938	NM_016447	Hs.533355
A_33_P3410849	-3.03678	-1.60254	3.03678	down	C8orf58	chromosome 8 open reading frame 58	FALSE	Homo sapiens chromosome 8 open reading frame 58 (C8orf58), transcript variant 1, mRNA [NM_001013842]	541565		22460922	chr8	22460863	+	hs|8p21.3	NM_001013842	chr8:22460863-22460922	NM_001013842	Hs.743508
A_21_P0011037	-2.49646	-1.31988	2.49646	down	XLOC_l2_002886		FALSE	BROAD Institute lincRNA (XLOC_l2_002886), lincRNA [TCONS_l2_00005503]			9806442	chr12	9806383	+	hs|12p13.31		chr12:9806383-9806442
A_33_P3335461	-4.53866	-2.18227	4.53866	down			FALSE	Homo sapiens putative CHST11/IgH oncoprotein (CHST11/IgH fusion) mRNA, complete cds. [AY533203]			106101492	chr14	106101432	+	hs|14q32.33	AY533203	chr14:106101432-106101492		Hs.738950
A_24_P289795	-5.88307	-2.55657	5.88307	down			FALSE	long intergenic non-protein coding RNA 302 [Source:HGNC Symbol;Acc:HGNC:31825] [ENST00000444515]			152629231	chr1	152629172	+	hs|1q21.3		chr1:152629172-152629231		Hs.516420
A_23_P92410	2.41296	1.2708	2.41296	up	CASP3	caspase 3, apoptosis-related cysteine peptidase	FALSE	Homo sapiens caspase 3, apoptosis-related cysteine peptidase (CASP3), transcript variant alpha, mRNA [NM_004346]	836	GO:0005515|GO:0007605|GO:0051402|GO:0097200|GO:0007507|GO:0043525|GO:0030198|GO:0006508|GO:0043029|GO:0009411|GO:0030889|GO:0035329|GO:0043281|GO:0045165|GO:0008233|GO:0005654|GO:0008625|GO:0001782|GO:0005886|GO:0045736|GO:0046007|GO:0001836|GO:0005634|GO:0006921|GO:0005829|GO:0022617|GO:0030182|GO:0030220|GO:0034349|GO:0043066|GO:0048011|GO:0008635|GO:0043065|GO:0097153|GO:0008631|GO:0009611|GO:…	185549080	chr4	185549021	-	hs|4q35.1	NM_004346	chr4:185549080-185549021	NM_004346	Hs.141125
A_24_P186379	3.67923	1.8794	3.67923	up	FUOM	fucose mutarotase	FALSE	Homo sapiens fucose mutarotase (FUOM), transcript variant 2, mRNA [NM_198472]	282969	GO:0045665|GO:0060180|GO:0016857|GO:0042806|GO:0006004|GO:0036065	135169313	chr10	135169254	-	hs|10q26.3	NM_198472	chr10:135169313-135169254	NM_198472	Hs.155823
A_19_P00315914	-2.93145	-1.55162	2.93145	down	lnc-C9orf50-2	lnc-C9orf50-2:1	FALSE	LNCipedia lincRNA (lnc-C9orf50-2), lincRNA [lnc-C9orf50-2:1]			132265817	chr9	132265758	-	hs|9q34.11		chr9:132265817-132265758
A_21_P0012445	-4.29863	-2.10388	4.29863	down	XLOC_l2_010239		FALSE	BROAD Institute lincRNA (XLOC_l2_010239), lincRNA [TCONS_l2_00019353]			72146628	chr3	72146569	-	hs|3p13		chr3:72146628-72146569
A_33_P3233010	-2.74128	-1.45485	2.74128	down	KIR3DL2	killer cell immunoglobulin-like receptor, three domains, long cytoplasmic tail, 2	FALSE	Homo sapiens killer cell immunoglobulin-like receptor, three domains, long cytoplasmic tail, 2 (KIR3DL2), transcript variant 2, mRNA [NM_001242867]	3812	GO:0006968|GO:0005886|GO:0005887|GO:0050776	55367366	chr19	55367307	+	hs|19q13.42	NM_001242867	chr19:55367307-55367366	NM_001242867	Hs.654605
A_23_P147641	5.12268	2.3569	5.12268	up	TCEA2	transcription elongation factor A (SII), 2	FALSE	Homo sapiens transcription elongation factor A (SII), 2 (TCEA2), transcript variant 1, mRNA [NM_003195]	6919	GO:0005515|GO:0005813|GO:0006354|GO:0032784|GO:0045944|GO:0008270|GO:0005654|GO:0008023|GO:0003677	62701662	chr20	62701165	+	hs|20q13.33	NM_003195	chr20:62701165-62701662	NM_003195	Hs.505004
A_23_P258689	2.31944	1.21377	2.31944	up	DNAAF5	dynein, axonemal, assembly factor 5	FALSE	Homo sapiens dynein, axonemal, assembly factor 5 (DNAAF5), transcript variant 1, mRNA [NM_017802]	54919	GO:0045505|GO:0036159|GO:0005737|GO:0031514|GO:0030030|GO:0036158|GO:0003341	825507	chr7	825448	+	hs|7p22.3	NM_017802	chr7:825448-825507	NM_017802	Hs.535896
A_33_P3279681	2.47761	1.30895	2.47761	up	PPM1N	protein phosphatase, Mg2+/Mn2+ dependent, 1N (putative)	FALSE	Homo sapiens protein phosphatase, Mg2+/Mn2+ dependent, 1N (putative) (PPM1N), mRNA [NM_001080401]	147699	GO:0030145|GO:0000287|GO:0016311|GO:0004721	46003808	chr19	46003749	+	hs|19q13.32	NM_001080401	chr19:46003749-46003808	NM_001080401	Hs.532872
A_21_P0000470	-2.56951	-1.36149	2.56951	down	SNORD12B	small nucleolar RNA, C/D box 12B	FALSE	Homo sapiens small nucleolar RNA, C/D box 12B (SNORD12B), small nucleolar RNA [NR_003695]	100113393		47896952	chr20	47896893	+	hs|20q13.13	NR_003695	chr20:47896893-47896952	NR_003695	Hs.711216
A_23_P154526	3.23127	1.6921	3.23127	up	GRB14	growth factor receptor-bound protein 14	FALSE	Homo sapiens growth factor receptor-bound protein 14 (GRB14), transcript variant 1, mRNA [NM_004490]	2888	GO:0007165|GO:0005737|GO:0005886|GO:0000139|GO:0007596|GO:0005070|GO:0009967|GO:0050900|GO:0010008|GO:0043231|GO:0005829	165349598	chr2	165349539	-	hs|2q24.3	NM_004490	chr2:165349598-165349539	NM_004490	Hs.411881
A_33_P3250148	-14.377	-3.8457	14.377	down	SP8	Sp8 transcription factor	FALSE	Homo sapiens Sp8 transcription factor (SP8), transcript variant 2, mRNA [NM_198956]	221833	GO:0006355|GO:0009954|GO:0005634|GO:0030326|GO:0009953|GO:0003677|GO:0046872|GO:0006351	20823968	chr7	20823909	-	hs|7p21.1	NM_198956	chr7:20823968-20823909	NM_198956	Hs.195922
A_33_P3385387	4.87404	2.28512	4.87404	up			FALSE	ribosomal protein L18 pseudogene 13 [Source:HGNC Symbol;Acc:HGNC:35599] [ENST00000478088]			76269320	chr16	76269261	-	hs|16q23.1		chr16:76269320-76269261
A_33_P3846653	4.55371	2.18704	4.55371	up	KRT19P2	keratin 19 pseudogene 2	FALSE	Homo sapiens keratin 19 pseudogene 2 (KRT19P2), non-coding RNA [NR_036685]	160313		95228795	chr12	95228736	+	hs|12q22	NR_036685	chr12:95228736-95228795	NR_036685	Hs.527883
A_33_P3372124	-2.18373	-1.1268	2.18373	down	TRAFD1	TRAF-type zinc finger domain containing 1	FALSE	Homo sapiens TRAF-type zinc finger domain containing 1 (TRAFD1), transcript variant 1, mRNA [NM_001143906]	10906	GO:0005515|GO:0034097|GO:0046872|GO:0045824	112591364	chr12	112591305	+	hs|12q24.13	NM_001143906	chr12:112591305-112591364	NM_001143906	Hs.5148
A_21_P0012370	-3.06036	-1.6137	3.06036	down	LINC00693	long intergenic non-protein coding RNA 693	FALSE	Homo sapiens long intergenic non-protein coding RNA 693 (LINC00693), long non-coding RNA [NR_038840]	645206		28617823	chr3	28617764	+	hs|3p24.1		chr3:28617764-28617823	NR_038840	Hs.388256
A_21_P0011802	-6.39936	-2.67793	6.39936	down	MSH6	mutS homolog 6	FALSE	mutS homolog 6 [Source:HGNC Symbol;Acc:HGNC:7329] [ENST00000454137]	2956	GO:0005515|GO:0000790|GO:0030983|GO:0032405|GO:0005886|GO:0035064|GO:0016446|GO:0008340|GO:0042803|GO:0043231|GO:0005737|GO:0003690|GO:0051096|GO:0032357|GO:0006298|GO:0009411|GO:0016887|GO:0007131|GO:0008094|GO:0000400|GO:0005794|GO:0000287|GO:0008630|GO:0045190|GO:0000228|GO:0005524|GO:0097193|GO:0032142|GO:0043570|GO:0032143|GO:0032301|GO:0006281|GO:0043531|GO:0000710|GO:0032137|GO:0003682|GO:…	47935442	chr2	47935383	+	hs|2p16.3		chr2:47935383-47935442
A_33_P3272090	3.248	1.69955	3.248	up	PDE4DIP	phosphodiesterase 4D interacting protein	FALSE	Homo sapiens phosphodiesterase 4D interacting protein (PDE4DIP), transcript variant 1, mRNA [NM_014644]	9659	GO:0005515|GO:0005813|GO:0005737|GO:0005794|GO:0005634|GO:0030016|GO:0019899|GO:0043623	144852259	chr1	144852200	-	hs|1q21.1	NM_014644	chr1:144852259-144852200	NM_014644	Hs.731111
A_23_P118353	2.10247	1.07209	2.10247	up	SRP68	signal recognition particle 68kDa	FALSE	Homo sapiens signal recognition particle 68kDa (SRP68), transcript variant 1, mRNA [NM_014230]	6730	GO:0005786|GO:0010467|GO:0005783|GO:0042493|GO:0030942|GO:0006614|GO:0008312|GO:0005730|GO:0045047|GO:0006412|GO:0005829|GO:0005737|GO:0005840|GO:0005047|GO:0005048|GO:0044267|GO:0005925	74041401	chr17	74040009	-	hs|17q25.1	NM_014230	chr17:74041401-74040009	NM_014230	Hs.514495
A_33_P3370076	-3.32396	-1.7329	3.32396	down	TFE3	transcription factor binding to IGHM enhancer 3	FALSE	Homo sapiens transcription factor binding to IGHM enhancer 3 (TFE3), transcript variant 1, mRNA [NM_006521]	7030	GO:0005737|GO:0003700|GO:0044212|GO:0045944|GO:0006959|GO:0046983|GO:0005654|GO:0005634|GO:0045670|GO:0006351|GO:0045785	48887788	chrX	48887729	-	hs|Xp11.23	NM_006521	chrX:48887788-48887729	NM_006521	Hs.730740
A_21_P0011458	-3.68093	-1.88007	3.68093	down	XLOC_l2_005415		FALSE	BROAD Institute lincRNA (XLOC_l2_005415), lincRNA [TCONS_l2_00010039]			20737688	chr16	20737629	-	hs|16p12.3		chr16:20737688-20737629
A_23_P217088	3.34114	1.74034	3.34114	up	AK1	adenylate kinase 1	FALSE	Homo sapiens adenylate kinase 1 (AK1), mRNA [NM_000476]	203	GO:0046033|GO:0046034|GO:0015949|GO:0005886|GO:0004550|GO:0055086|GO:0036126|GO:0044281|GO:0004017|GO:0009142|GO:0005524|GO:0001520|GO:0005829|GO:0006165|GO:0005737|GO:0007050|GO:0006172|GO:0070062	130630712	chr9	130630653	-	hs|9q34.11	NM_000476	chr9:130630712-130630653	NM_000476	Hs.175473
A_21_P0013099	-4.30212	-2.10505	4.30212	down	XLOC_l2_013125		FALSE	BROAD Institute lincRNA (XLOC_l2_013125), lincRNA [TCONS_l2_00024930]			134851977	chr6	134851918	-	hs|6q23.2		chr6:134851977-134851918
A_21_P0005198	-2.93426	-1.553	2.93426	down	lnc-WBSCR16-1	lnc-WBSCR16-1:1	FALSE	Homo sapiens mRNA; cDNA DKFZp451D103 (from clone DKFZp451D103). [AL831977]			74805810	chr7	74805751	+	hs|7q11.23		chr7:74805751-74805810		Hs.744286
A_21_P0005570	-4.85546	-2.27961	4.85546	down	lnc-ZKSCAN1-1	lnc-ZKSCAN1-1:4	FALSE	LNCipedia lincRNA (lnc-ZKSCAN1-1), lincRNA [lnc-ZKSCAN1-1:4]			99605803	chr7	99605744	+	hs|7q22.1		chr7:99605744-99605803		Hs.742792
A_33_P3333054	2.14935	1.1039	2.14935	up	SYBU	syntabulin (syntaxin-interacting)	FALSE	Homo sapiens syntabulin (syntaxin-interacting) (SYBU), transcript variant 1, mRNA [NM_001099744]	55638	GO:0005515|GO:0008017|GO:0005874|GO:0031982|GO:0043231|GO:0005739|GO:0000139|GO:0016023|GO:0005654|GO:0016021|GO:0017075|GO:0019894|GO:0061178	110587252	chr8	110587193	-	hs|8q23.2	NM_001099744	chr8:110587252-110587193	NM_001099744	Hs.390738
A_33_P3257479	-2.38852	-1.25612	2.38852	down			FALSE
A_19_P00332515	-8.49139	-3.086	8.49139	down	TSIX	TSIX transcript, XIST antisense RNA	FALSE	Homo sapiens TSIX transcript, XIST antisense RNA (TSIX), antisense RNA [NR_003255]	9383		73047145	chrX	73047086	+	hs|Xq13.2		chrX:73047086-73047145	NR_003255
A_23_P159937	6.50694	2.70198	6.50694	up	SLC6A8	solute carrier family 6 (neurotransmitter transporter), member 8	FALSE	Homo sapiens solute carrier family 6 (neurotransmitter transporter), member 8 (SLC6A8), transcript variant 1, mRNA [NM_005629]	6535	GO:0015881|GO:0005886|GO:0005328|GO:0044281|GO:0005575|GO:0034641|GO:0003674|GO:0008150|GO:0006936|GO:0005887|GO:0006600|GO:0006810|GO:0006836|GO:0016021|GO:0005308|GO:0006814|GO:0005309	152961573	chrX	152961514	+	hs|Xq28	NM_005629	chrX:152961514-152961573	NM_005629	Hs.540696
A_24_P940310	2.94531	1.55842	2.94531	up	URB1	URB1 ribosome biogenesis 1 homolog (S. cerevisiae)	FALSE	Homo sapiens URB1 ribosome biogenesis 1 homolog (S. cerevisiae) (URB1), mRNA [NM_014825]	9875	GO:0008150|GO:0005730	33683708	chr21	33683649	-	hs|21q22.11	NM_014825	chr21:33683708-33683649	NM_014825	Hs.473611
A_33_P3282023	-2.24593	-1.16731	2.24593	down			FALSE				113681382	chr13	113681323	+	hs|13q34		chr13:113681323-113681382
A_21_P0001252	-5.42857	-2.44057	5.42857	down	lnc-TMEM88B-4	lnc-TMEM88B-4:1	FALSE	LNCipedia lincRNA (lnc-TMEM88B-4), lincRNA [lnc-TMEM88B-4:1]			1318116	chr1	1318057	+	hs|1p36.33		chr1:1318057-1318116
A_33_P3299739	-2.98976	-1.58003	2.98976	down	CLDN19	claudin 19	FALSE	Homo sapiens claudin 19 (CLDN19), transcript variant 2, mRNA [NM_001123395]	149461	GO:0005634|GO:0019227|GO:0042802|GO:0043297|GO:0016323|GO:0043296|GO:0005737|GO:0016338|GO:0005198|GO:0005923|GO:0016021|GO:0007601|GO:0050896	43200754	chr1	43200695	-	hs|1p34.2	NM_001123395	chr1:43200754-43200695	NM_001123395	Hs.496270
A_23_P53018	-4.57704	-2.19441	4.57704	down	HRASLS5	HRAS-like suppressor family, member 5	FALSE	Homo sapiens HRAS-like suppressor family, member 5 (HRASLS5), transcript variant 1, mRNA [NM_054108]	117245	GO:0016746|GO:0008152	63230920	chr11	63230861	-	hs|11q12.3	NM_054108	chr11:63230920-63230861	NM_054108	Hs.410316
A_21_P0010153	-5.67352	-2.50424	5.67352	down			FALSE				29357607	chr21	29357548	+	hs|21q21.3		chr21:29357548-29357607
A_33_P3319406	-4.66366	-2.22146	4.66366	down	ARHGAP21	Rho GTPase activating protein 21	FALSE	Rho GTPase activating protein 21 [Source:HGNC Symbol;Acc:HGNC:23725] [ENST00000376410]	57584	GO:0005515|GO:0005794|GO:0030054|GO:0072384|GO:0051684|GO:0051683|GO:0005100|GO:0007165|GO:0000139|GO:0032321|GO:0007030|GO:0005856|GO:0030659	24885677	chr10	24885618	-	hs|10p12.1	BX537570	chr10:24885677-24885618
A_23_P109026	-2.19599	-1.13487	2.19599	down	KCNK15	potassium channel, two pore domain subfamily K, member 15	FALSE	Homo sapiens potassium channel, two pore domain subfamily K, member 15 (KCNK15), mRNA [NM_022358]	60598	GO:0005244|GO:0005267|GO:0034765|GO:0016021|GO:0071805	43379652	chr20	43379593	+	hs|20q13.12	NM_022358	chr20:43379593-43379652	NM_022358	Hs.528664
A_24_P341731	3.3092	1.72648	3.3092	up			FALSE				31552562	chr22	31552503	-	hs|22q12.2		chr22:31552562-31552503
A_21_P0003775	-4.11578	-2.04117	4.11578	down	lnc-SLC7A11-1	lnc-SLC7A11-1:1	FALSE	LNCipedia lincRNA (lnc-SLC7A11-1), lincRNA [lnc-SLC7A11-1:1]			139202837	chr4	139202778	-	hs|4q28.3		chr4:139202837-139202778
A_23_P102517	2.17403	1.12037	2.17403	up	PDE6D	phosphodiesterase 6D, cGMP-specific, rod, delta	FALSE	Homo sapiens phosphodiesterase 6D, cGMP-specific, rod, delta (PDE6D), transcript variant 1, mRNA [NM_002601]	5147	GO:0005515|GO:0017137|GO:0006996|GO:0004114|GO:0072372|GO:0031410|GO:0043086|GO:0005829|GO:0033124|GO:0008152|GO:0005095|GO:0005856|GO:0007601|GO:0050896|GO:0030659	232597716	chr2	232597657	-	hs|2q37.1	NM_002601	chr2:232597716-232597657	NM_002601	Hs.516808
A_33_P3328410	2.3034	1.20377	2.3034	up			FALSE	PREDICTED: Homo sapiens putative ubiquitin-like protein FUBI-like protein ENSP00000310146-like (LOC101927789), transcript variant X1, mRNA [XM_005274417]			65234028	chr11	65233969	+	hs|11q13.1	XM_005274417	chr11:65233969-65234028	XM_005274417
A_19_P00322545	-2.29286	-1.19715	2.29286	down	lnc-C9orf50-2	lnc-C9orf50-2:1	FALSE	LNCipedia lincRNA (lnc-C9orf50-2), lincRNA [lnc-C9orf50-2:1]			132266181	chr9	132266122	-	hs|9q34.11		chr9:132266181-132266122
A_19_P00326179	2.21982	1.15044	2.21982	up	ZNF519	zinc finger protein 519	FALSE	Homo sapiens zinc finger protein 519 (ZNF519), transcript variant 2, non-coding RNA [NR_033354]	162655	GO:0006355|GO:0005634|GO:0003677|GO:0046872|GO:0006351	14076499	chr18	14076440	-	hs|18p11.21	NR_033354	chr18:14076499-14076440	NR_033354	Hs.352635
A_23_P143817	2.91466	1.54333	2.91466	up	MYLK	myosin light chain kinase	FALSE	Homo sapiens myosin light chain kinase (MYLK), transcript variant 1, mRNA [NM_053025]	4638	GO:0005515|GO:0005516|GO:0051928|GO:0090303|GO:0032154|GO:0046872|GO:0005829|GO:0006939|GO:0005737|GO:0006936|GO:0005911|GO:0004687|GO:0007015|GO:0004683|GO:0070062|GO:0001725|GO:0030335|GO:0071476|GO:0014820|GO:0060414|GO:0032060|GO:0003779|GO:0005524|GO:0030027|GO:0006468	123333133	chr3	123333074	-	hs|3q21.1	NM_053025	chr3:123333133-123333074	NM_053025	Hs.477375
A_23_P101342	2.00124	1.00089	2.00124	up	ATG4D	autophagy related 4D, cysteine peptidase	FALSE	Homo sapiens autophagy related 4D, cysteine peptidase (ATG4D), transcript variant 1, mRNA [NM_032885]	84971	GO:0006501|GO:0006995|GO:0000422|GO:0006915|GO:0051697|GO:0005829|GO:0004197|GO:0005737|GO:0016485|GO:0005759|GO:0006612|GO:0006508|GO:0000045	10663784	chr19	10663725	+	hs|19p13.2	NM_032885	chr19:10663725-10663784	NM_032885	Hs.512799
A_23_P404685	-3.42686	-1.77689	3.42686	down	LCE1A	late cornified envelope 1A	FALSE	Homo sapiens late cornified envelope 1A (LCE1A), mRNA [NM_178348]	353131	GO:0031424	152800085	chr1	152800026	+	hs|1q21.3	NM_178348	chr1:152800026-152800085	NM_178348	Hs.534645
A_21_P0014467	4.46752	2.15948	4.46752	up			FALSE				89117551	chr2	89117492	-	hs|2p11.2		chr2:089117551-089117492
A_23_P254801	2.92395	1.54792	2.92395	up	PLCG1	phospholipase C, gamma 1	FALSE	Homo sapiens phospholipase C, gamma 1 (PLCG1), transcript variant 1, mRNA [NM_002660]	5335	GO:0005515|GO:0050852|GO:0019722|GO:0043647|GO:0005886|GO:0019221|GO:0044281|GO:0042995|GO:0007202|GO:0050900|GO:0005829|GO:0004629|GO:0005737|GO:0000186|GO:0007173|GO:0008180|GO:0005911|GO:0007411|GO:0016032|GO:0051281|GO:0048010|GO:0030971|GO:0048011|GO:0019901|GO:0005168|GO:0005509|GO:0001726|GO:0001701|GO:0045766|GO:0030027|GO:0043536|GO:0007165|GO:0016477|GO:0071364|GO:0004435|GO:0007596|GO:…	39803609	chr20	39803549	+	hs|20q12	NM_002660	chr20:39803549-39803609	NM_002660	Hs.268177
A_23_P408285	5.82293	2.54175	5.82293	up	PRICKLE1	prickle homolog 1 (Drosophila)	FALSE	Homo sapiens prickle homolog 1 (Drosophila) (PRICKLE1), transcript variant 1, mRNA [NM_153026]	144165	GO:0005515|GO:0031965|GO:2000691|GO:0032436|GO:0031398|GO:0001843|GO:0008270|GO:0005634|GO:0006606|GO:0090090|GO:0045892|GO:0005829	42853269	chr12	42853210	-	hs|12q12	NM_153026	chr12:42853269-42853210	NM_153026	Hs.720221
A_21_P0001364	-2.08975	-1.06333	2.08975	down	lnc-DDX20-4	lnc-DDX20-4:1	FALSE	CR738423 Soares_testis_NHT Homo sapiens cDNA clone IMAGp971E0466 ; IMAGE:1621185 5', mRNA sequence [CR738423]			112550692	chr1	112550633	+	hs|1p13.2		chr1:112550633-112550692		Hs.537922
A_21_P0004008	-6.12395	-2.61446	6.12395	down			FALSE	DB250491 UTERU2 Homo sapiens cDNA clone UTERU2004081 5', mRNA sequence [DB250491]			67825825	chr5	67825766	+	hs|5q13.1		chr5:67825766-67825825		Hs.590321
A_33_P3329557	-10.9187	-3.44873	10.9187	down			FALSE	AGENCOURT_6491926 NIH_MGC_124 Homo sapiens cDNA clone IMAGE:5728095 5', mRNA sequence [BM544378]			95364976	chr13	95364917	-	hs|13q32.1	BM544378	chr13:095364976-095364917		Hs.741900
A_33_P3298539	-3.85165	-1.94548	3.85165	down	APOA1	apolipoprotein A-I	FALSE	Homo sapiens apolipoprotein A-I (APOA1), mRNA [NM_000039]	335	GO:0005515|GO:0006695|GO:0043627|GO:0007603|GO:0019915|GO:0010898|GO:0018206|GO:0030300|GO:0010903|GO:0030301|GO:0005615|GO:0042802|GO:0034361|GO:0034365|GO:0034364|GO:0034115|GO:0007179|GO:0006656|GO:0042632|GO:0033344|GO:0009986|GO:0034366|GO:0030168|GO:0005548|GO:0010804|GO:0006898|GO:0043534|GO:0007186|GO:0007229|GO:0034375|GO:0042157|GO:0005788|GO:0019899|GO:0034774|GO:0042158|GO:0008035|GO:…	116706700	chr11	116706641	-	hs|11q23.3	NM_000039	chr11:116706700-116706641	NM_000039	Hs.93194
A_23_P112478	4.2971	2.10336	4.2971	up	NUDT2	nudix (nucleoside diphosphate linked moiety X)-type motif 2	FALSE	Homo sapiens nudix (nucleoside diphosphate linked moiety X)-type motif 2 (NUDT2), transcript variant 1, mRNA [NM_001161]	318	GO:0005739|GO:0008803|GO:0006139|GO:0004081|GO:0006915|GO:0005525	34343242	chr9	34343183	+	hs|9p13.3	NM_001161	chr9:34343183-34343242	NM_001161	Hs.731743
A_23_P79161	2.14298	1.09962	2.14298	up	PRELID1	PRELI domain containing 1	FALSE	Homo sapiens PRELI domain containing 1 (PRELID1), transcript variant 1, mRNA [NM_013237]	27166	GO:0005515|GO:0043066|GO:0051881|GO:0006915|GO:0097035|GO:0070234|GO:0007275|GO:0005739|GO:0005758|GO:0043234|GO:0006955|GO:0010917|GO:0090201|GO:0015914|GO:0010950|GO:0045580|GO:0005654|GO:2001140	176732981	chr5	176732922	+	hs|5q35.3	NM_013237	chr5:176732922-176732981	NM_013237	Hs.744904
A_19_P00317904	2.68798	1.42652	2.68798	up	lnc-ZNF674-3	lnc-ZNF674-3:2	FALSE	Homo sapiens cDNA FLJ25917 fis, clone CBR04926. [AK098783]			45707435	chrX	45707376	-	hs|Xp11.3		chrX:45707435-45707376		Hs.633348
A_21_P0012778	3.72003	1.89532	3.72003	up			FALSE				82745718	chr4	82557040	-	hs|4q21.22		chr4:82745718-82557040		Hs.570759
A_23_P425880	3.99525	1.99829	3.99525	up	TRIO	trio Rho guanine nucleotide exchange factor	FALSE	Homo sapiens trio Rho guanine nucleotide exchange factor (TRIO), mRNA [NM_007118]	7204	GO:0005515|GO:0051056|GO:0048011|GO:0043065|GO:0007264|GO:0097190|GO:0005524|GO:0005829|GO:0043547|GO:0005085|GO:0004674|GO:0007411|GO:0032321|GO:0007185|GO:0006468|GO:0005089|GO:0019899	14508495	chr5	14508436	+	hs|5p15.2	NM_007118	chr5:14508436-14508495	NM_007118	Hs.130031
A_21_P0010421	-3.89144	-1.96031	3.89144	down	lnc-PPARA-2	lnc-PPARA-2:1	FALSE	LNCipedia lincRNA (lnc-PPARA-2), lincRNA [lnc-PPARA-2:1]			46539396	chr22	46533674	+	hs|22q13.31		chr22:46533674-46539396
A_23_P20832	-2.36312	-1.24069	2.36312	down	SPTAN1	spectrin, alpha, non-erythrocytic 1	FALSE	Homo sapiens spectrin, alpha, non-erythrocytic 1 (SPTAN1), transcript variant 2, mRNA [NM_003127]	6709	GO:0005515|GO:0005516|GO:0008091|GO:0030018|GO:0046982|GO:0005509|GO:0032437|GO:0030507|GO:0006915|GO:0003779|GO:0031982|GO:0016328|GO:0006921|GO:0051693|GO:0043231|GO:0005829|GO:0005916|GO:0016020|GO:0007411|GO:0015630|GO:0005200|GO:0070062	131395781	chr9	131395722	+	hs|9q34.11	NM_003127	chr9:131395722-131395781	NM_003127	Hs.372331
A_21_P0008130	-3.58434	-1.84171	3.58434	down	lnc-SACS-1	lnc-SACS-1:1	FALSE	LNCipedia lincRNA (lnc-SACS-1), lincRNA [lnc-SACS-1:1]			23551713	chr13	23551654	-	hs|13q12.12		chr13:23551713-23551654
A_21_P0009075	-9.01769	-3.17276	9.01769	down	lnc-ZDHHC7-1	lnc-ZDHHC7-1:2	FALSE	LNCipedia lincRNA (lnc-ZDHHC7-1), lincRNA [lnc-ZDHHC7-1:2]			84983186	chr16	84983127	-	hs|16q24.1		chr16:84983186-84983127
A_33_P3629131	-2.362	-1.24001	2.362	down	CDRT3	CMT1A duplicated region transcript 3	FALSE	DKFZp686P15240_r1 686 (synonym: hlcc3) Homo sapiens cDNA clone DKFZp686P15240 5', mRNA sequence [BX484257]	94145		15374149	chr17	15374090	+	hs|17p12	BX484257	chr17:15374090-15374149		Hs.697356
A_33_P3214705	2.31106	1.20855	2.31106	up	C19orf60	chromosome 19 open reading frame 60	FALSE	Homo sapiens chromosome 19 open reading frame 60 (C19orf60), transcript variant 1, mRNA [NM_001100418]	55049	GO:0005515	18702918	chr19	18701688	+	hs|19p13.11	NM_001100418	chr19:18701688-18702918	NM_001100418	Hs.655317
A_33_P3244843	-5.17611	-2.37187	5.17611	down	PRKAG3	protein kinase, AMP-activated, gamma 3 non-catalytic subunit	FALSE	Homo sapiens protein kinase, AMP-activated, gamma 3 non-catalytic subunit (PRKAG3), mRNA [NM_017431]	53632	GO:0008286|GO:0006996|GO:0031588|GO:0004679|GO:0019901|GO:0005978|GO:0005524|GO:0005615|GO:0005829|GO:0035556|GO:0015758|GO:0061024|GO:0006468|GO:0006633|GO:0007050|GO:0007005	219688436	chr2	219688377	-	hs|2q35	NM_017431	chr2:219688436-219688377	NM_017431	Hs.591634
A_21_P0001666	-2.59418	-1.37528	2.59418	down	lnc-CDC42-1	lnc-CDC42-1:2	FALSE	LNCipedia lincRNA (lnc-CDC42-1), lincRNA [lnc-CDC42-1:2]			22584433	chr1	22584374	+	hs|1p36.12		chr1:22584374-22584433
A_33_P3395442	-3.83988	-1.94106	3.83988	down	lnc-VAMP1-1	lnc-VAMP1-1:3	FALSE	Homo sapiens cDNA FLJ31938 fis, clone NT2RP7006539. [AK056500]			6548232	chr12	6548173	-	hs|12p13.31	AK056500	chr12:6548232-6548173		Hs.655224
A_19_P00809423	-2.96561	-1.56833	2.96561	down	LINC00423	long intergenic non-protein coding RNA 423	FALSE	Homo sapiens long intergenic non-protein coding RNA 423 (LINC00423), long non-coding RNA [NR_047020]	100874167		33481143	chr13	33481084	-	hs|13q13.1		chr13:33481143-33481084	NR_047020	Hs.406290
A_21_P0000254	-14.1772	-3.8255	14.1772	down	SNORD31	small nucleolar RNA, C/D box 31	FALSE	Homo sapiens small nucleolar RNA, C/D box 31 (SNORD31), small nucleolar RNA [NR_002560]	9298		62620857	chr11	62620798	-	hs|11q12.3	NR_002560	chr11:62620857-62620798	NR_002560
A_33_P3259861	-2.03062	-1.02192	2.03062	down	REREP3	arginine-glutamic acid dipeptide (RE) repeats pseudogene 3	FALSE	Homo sapiens arginine-glutamic acid dipeptide (RE) repeats pseudogene 3 (REREP3), non-coding RNA [NR_033735]	646396		22546750	chr15	22546691	+	hs|15q11.2		chr15:22546691-22546750	NR_033735	Hs.451294
A_23_P118607	5.23358	2.3878	5.23358	up	PTGES3L-AARSD1	PTGES3L-AARSD1 readthrough	FALSE	Homo sapiens PTGES3L-AARSD1 readthrough (PTGES3L-AARSD1), transcript variant 2, mRNA [NM_025267]	100885850		41107916	chr17	41107240	-	hs|17q21.31	NM_025267	chr17:41107916-41107240	NM_025267	Hs.317403
A_33_P3398195	-4.00619	-2.00223	4.00619	down	KLK9	kallikrein-related peptidase 9	FALSE	Homo sapiens kallikrein-related peptidase 9 (KLK9), mRNA [NM_012315]	284366	GO:0004252|GO:0006508|GO:0005576	51506104	chr19	51506045	-	hs|19q13.41	NM_012315	chr19:51506104-51506045	NM_012315	Hs.448942
A_23_P257583	3.08362	1.62463	3.08362	up	DENND2A	DENN/MADD domain containing 2A	FALSE	Homo sapiens DENN/MADD domain containing 2A (DENND2A), mRNA [NM_015689]	27147	GO:0017112|GO:0005737|GO:0042147|GO:0032851|GO:0015629|GO:0015031	140218518	chr7	140218459	-	hs|7q34	NM_015689	chr7:140218518-140218459	NM_015689	Hs.6385
A_32_P140139	-2.78406	-1.47719	2.78406	down	F13A1	coagulation factor XIII, A1 polypeptide	FALSE	Homo sapiens coagulation factor XIII, A1 polypeptide (F13A1), mRNA [NM_000129]	2162	GO:0018149|GO:0007596|GO:0003810|GO:0002576|GO:0030168|GO:0072562|GO:0031093|GO:0005576|GO:0046872	6144484	chr6	6144425	-	hs|6p25.1	NM_000129	chr6:6144484-6144425	NM_000129	Hs.335513
A_33_P3300179	-4.57944	-2.19517	4.57944	down			FALSE				34856218	chr19	34856159	-	hs|19q13.11		chr19:034856218-034856159
A_33_P3294917	2.37721	1.24927	2.37721	up	PRUNE2	prune homolog 2 (Drosophila)	FALSE	Homo sapiens prune homolog 2 (Drosophila) (PRUNE2), mRNA [NM_015225]	158471	GO:0016462|GO:0005737|GO:0008152|GO:0006915|GO:0046872	79244177	chr9	79244118	-	hs|9q21.2	NM_015225	chr9:79244177-79244118	NM_015225	Hs.262857
A_21_P0011337	-4.35507	-2.1227	4.35507	down	XLOC_l2_004771		FALSE	BROAD Institute lincRNA (XLOC_l2_004771), lincRNA [TCONS_l2_00008795]			85055983	chr15	85055924	+	hs|15q25.2		chr15:85055924-85055983		Hs.721654
A_33_P3346046	-2.14463	-1.10073	2.14463	down			FALSE				66202331	chr17	66202272	-	hs|17q24.2		chr17:066202331-066202272
A_32_P221	-11.4442	-3.51654	11.4442	down	C16orf78	chromosome 16 open reading frame 78	FALSE	Homo sapiens chromosome 16 open reading frame 78 (C16orf78), mRNA [NM_144602]	123970	GO:0005634	49433174	chr16	49433115	+	hs|16q12.1	NM_144602	chr16:49433115-49433174	NM_144602	Hs.125875
A_21_P0008230	-6.86428	-2.77911	6.86428	down	lnc-SGCG-5	lnc-SGCG-5:3	FALSE	LNCipedia lincRNA (lnc-SGCG-5), lincRNA [lnc-SGCG-5:3]			23507309	chr13	23506276	+	hs|13q12.12		chr13:23506276-23507309
A_33_P3383696	-4.53043	-2.17965	4.53043	down	SPEG	SPEG complex locus	FALSE	Homo sapiens SPEG complex locus (SPEG), transcript variant 1, mRNA [NM_005876]	10290	GO:0060541|GO:0008285|GO:0007517|GO:0004674|GO:0055013|GO:0006468|GO:0005634|GO:0005524|GO:0001701	220358354	chr2	220358295	+	hs|2q35	NM_005876	chr2:220358295-220358354	NM_005876	Hs.21639
A_21_P0011330	-3.51392	-1.81308	3.51392	down	CSPG4	chondroitin sulfate proteoglycan 4	FALSE	Homo sapiens chondroitin sulfate proteoglycan 4 (CSPG4), mRNA [NM_001897]	1464	GO:0048771|GO:0008347|GO:0008283|GO:0050731|GO:0044281|GO:0030208|GO:0035556|GO:0000187|GO:0030207|GO:0016324|GO:0030206|GO:0004871|GO:0030204|GO:0030203|GO:0070062|GO:0043202|GO:0009986|GO:0019901|GO:0031258|GO:0005975|GO:0005796|GO:0005576|GO:0001525|GO:0005887|GO:0009405|GO:0007169|GO:0005925	75983106	chr15	75983047	-	hs|15q24.2		chr15:75983106-75983047	NM_001897	Hs.513044
A_23_P424316	2.57932	1.36699	2.57932	up	TCF20	transcription factor 20 (AR1)	FALSE	Homo sapiens transcription factor 20 (AR1) (TCF20), transcript variant 1, mRNA [NM_005650]	6942	GO:0006355|GO:0003713|GO:0008270|GO:0005654|GO:0005634|GO:0003677|GO:0006351	42556763	chr22	42556704	-	hs|22q13.2	NM_005650	chr22:42556763-42556704	NM_005650	Hs.475018
A_23_P57379	2.17764	1.12277	2.17764	up	CDC45	cell division cycle 45	FALSE	Homo sapiens cell division cycle 45 (CDC45), transcript variant 2, mRNA [NM_003504]	8318	GO:0005515|GO:0005813|GO:1900087|GO:0005656|GO:0005634|GO:0003688|GO:0006260|GO:0006271|GO:0000082|GO:0005737|GO:0000083|GO:0003697|GO:0006270|GO:0003682|GO:0000076|GO:0000727|GO:0043138|GO:0005654|GO:0032508|GO:0031298|GO:0000278|GO:0031938|GO:0031261|GO:0006267	19508015	chr22	19506385	+	hs|22q11.21	NM_003504	chr22:19506385-19508015	NM_003504	Hs.474217
A_21_P0001747	-2.8549	-1.51344	2.8549	down	lnc-MRPS14-1	lnc-MRPS14-1:1	FALSE	LNCipedia lincRNA (lnc-MRPS14-1), lincRNA [lnc-MRPS14-1:1]			174967785	chr1	174966815	-	hs|1q25.1		chr1:174967785-174966815		Hs.596210
A_33_P3270489	4.18604	2.06559	4.18604	up	CCDC170	coiled-coil domain containing 170	FALSE	Homo sapiens coiled-coil domain containing 170 (CCDC170), mRNA [NM_025059]	80129		151942156	chr6	151942097	+	hs|6q25.1	NM_025059	chr6:151942097-151942156	NM_025059	Hs.660044
A_33_P3369039	2.58558	1.37049	2.58558	up	PRPF31	pre-mRNA processing factor 31	FALSE	Homo sapiens pre-mRNA processing factor 31 (PRPF31), mRNA [NM_015629]	26121	GO:0000244|GO:0005515|GO:0015030|GO:0005690|GO:0005634|GO:0016607|GO:0000398|GO:0071339|GO:0043021|GO:0005684|GO:0005687|GO:0046540|GO:0070990	54634867	chr19	54634808	+	hs|19q13.42	NM_015629	chr19:54634808-54634867	NM_015629	Hs.515598
A_32_P134007	-7.7455	-2.95336	7.7455	down	XKR4	XK, Kell blood group complex subunit-related family, member 4	FALSE	Homo sapiens XK, Kell blood group complex subunit-related family, member 4 (XKR4), mRNA [NM_052898]	114786	GO:0016021	56438630	chr8	56438571	+	hs|8q12.1	NM_052898	chr8:56438571-56438630	NM_052898	Hs.130197
A_24_P48057	2.83101	1.50132	2.83101	up	IRX5	iroquois homeobox 5	FALSE	Homo sapiens iroquois homeobox 5 (IRX5), transcript variant 1, mRNA [NM_005853]	10265	GO:0043565|GO:0008406|GO:0006355|GO:0002027|GO:0060040|GO:0042551|GO:0005634|GO:0005499|GO:0048701|GO:0007601|GO:0050896|GO:0006351	54967785	chr16	54967726	+	hs|16q12.2	NM_005853	chr16:54967726-54967785	NM_005853	Hs.435730
A_33_P3214803	-2.43334	-1.28294	2.43334	down	PRDM13	PR domain containing 13	FALSE	Homo sapiens PR domain containing 13 (PRDM13), mRNA [NM_021620]	59336	GO:0003682|GO:0008168|GO:0005634|GO:0000122|GO:0032259|GO:0003677|GO:0046872|GO:0006351|GO:0022008	100062370	chr6	100062311	+	hs|6q16.2	NM_021620	chr6:100062311-100062370	NM_021620	Hs.287386
A_23_P94501	2.5536	1.35253	2.5536	up	ANXA1	annexin A1	FALSE	Homo sapiens annexin A1 (ANXA1), mRNA [NM_000700]	301	GO:0005515|GO:0070301|GO:0046632|GO:0005615|GO:0042803|GO:0003697|GO:0042127|GO:0032508|GO:0030674|GO:0032355|GO:0070062|GO:0033031|GO:2000483|GO:0031966|GO:0009986|GO:0005509|GO:0031394|GO:0071385|GO:0042063|GO:0043234|GO:0005929|GO:0000733|GO:0005925|GO:0030073|GO:0048306|GO:0001780|GO:0003727|GO:1900087|GO:0006200|GO:0005886|GO:0010165|GO:0043434|GO:0006928|GO:0031340|GO:0005634|GO:0001533|GO:…	75785061	chr9	75785002	+	hs|9q21.13	NM_000700	chr9:75785002-75785061	NM_000700	Hs.494173
A_23_P41145	2.1373	1.09579	2.1373	up	FAM3D	family with sequence similarity 3, member D	FALSE	Homo sapiens family with sequence similarity 3, member D (FAM3D), mRNA [NM_138805]	131177	GO:0005576|GO:0046676|GO:0005125	58619819	chr3	58619760	-	hs|3p14.2	NM_138805	chr3:58619819-58619760	NM_138805	Hs.61265
A_24_P116871	2.22479	1.15367	2.22479	up	TXNL4A	thioredoxin-like 4A	FALSE	thioredoxin-like 4A [Source:HGNC Symbol;Acc:HGNC:30551] [ENST00000355491]	10907	GO:0008380|GO:0005515|GO:0010467|GO:0000245|GO:0007067|GO:0000398|GO:0000375|GO:0005681|GO:0005654|GO:0005682|GO:0046540|GO:0051301	77748251	chr18	77737654	-	hs|18q23	AK314901	chr18:77748251-77737654		Hs.465498
A_33_P3285354	-7.87294	-2.9769	7.87294	down	C11orf95	chromosome 11 open reading frame 95	FALSE	Homo sapiens chromosome 11 open reading frame 95 (C11orf95), mRNA [NM_001144936]	65998		63533339	chr11	63533280	-	hs|11q13.1	NM_001144936	chr11:63533339-63533280	NM_001144936	Hs.191073
A_32_P193288	2.928	1.54991	2.928	up	RPL18A	ribosomal protein L18a	FALSE	Homo sapiens ribosomal protein L18a (RPL18A), mRNA [NM_000980]	6142	GO:0010467|GO:0003735|GO:0019083|GO:0003723|GO:0006614|GO:0019058|GO:0006415|GO:0006412|GO:0006413|GO:0005829|GO:0006414|GO:0000184|GO:0016020|GO:0016032|GO:0022625|GO:0044267	17972257	chr19	17972198	+	hs|19p13.11	NM_000980	chr19:17972198-17972257	NM_000980	Hs.337766
A_33_P3361636	-3.55516	-1.82992	3.55516	down	MGP	matrix Gla protein	FALSE	Homo sapiens matrix Gla protein (MGP), transcript variant 1, mRNA [NM_001190839]	4256	GO:0031012|GO:0005515|GO:0030500|GO:0001503|GO:0001502|GO:0005509|GO:0005578|GO:0008147|GO:0030154|GO:0070062|GO:0005201	15034886	chr12	15034827	-	hs|12p12.3	NM_001190839	chr12:15034886-15034827	NM_001190839	Hs.365706
A_21_P0001177	-3.99213	-1.99716	3.99213	down	lnc-FAM72C-2	lnc-FAM72C-2:1	FALSE	PREDICTED: Homo sapiens myomegalin-like (LOC100996723), mRNA [XM_006711090]			144506690	chr1	144506631	+	hs|1q21.1		chr1:144506631-144506690	XM_006711090	Hs.613082
A_33_P3330826	-2.02041	-1.01465	2.02041	down	LOC100132077	uncharacterized LOC100132077	FALSE	Homo sapiens uncharacterized LOC100132077 (LOC100132077), long non-coding RNA [NR_033937]	100132077		97122178	chr9	97122119	+	hs|9q22.32		chr9:97122119-97122178	NR_033937	Hs.679111
A_33_P3316671	-7.05844	-2.81935	7.05844	down			FALSE				135614696	chr7	135614637	+	hs|7q33		chr7:135614637-135614696
A_33_P3381851	-3.13388	-1.64795	3.13388	down	KRTAP10-10	keratin associated protein 10-10	FALSE	Homo sapiens keratin associated protein 10-10 (KRTAP10-10), mRNA [NM_181688]	353333	GO:0045095	46058193	chr21	46058134	+	hs|21q22.3	NM_181688	chr21:46058134-46058193	NM_181688	Hs.474001
A_33_P3329078	-2.16261	-1.11277	2.16261	down	HBG1	hemoglobin, gamma A	FALSE	Homo sapiens hemoglobin, gamma A (HBG1), mRNA [NM_000559]	3047	GO:0019825|GO:0005833|GO:0005506|GO:0007596|GO:0005344|GO:0020037|GO:0015671|GO:0005829	5269613	chr11	5269554	-	hs|11p15.4	NM_000559	chr11:5269613-5269554	NM_000559	Hs.702189
A_23_P333852	2.4159	1.27256	2.4159	up	TTLL11	tubulin tyrosine ligase-like family member 11	FALSE	Homo sapiens tubulin tyrosine ligase-like family member 11 (TTLL11), transcript variant 2, mRNA [NM_194252]	158135	GO:0005929|GO:0005737|GO:0016874|GO:0005856|GO:0006464	124751865	chr9	124751806	-	hs|9q33.2	NM_194252	chr9:124751865-124751806	NM_194252	Hs.640663
A_33_P3396434	-2.59534	-1.37593	2.59534	down			FALSE				36788514	chr1	36788455	-	hs|1p34.3		chr1:036788514-036788455
A_33_P3416221	-2.18764	-1.12937	2.18764	down	NDUFA10	NADH dehydrogenase (ubiquinone) 1 alpha subcomplex, 10, 42kDa	FALSE	NADH dehydrogenase (ubiquinone) 1 alpha subcomplex, 10, 42kDa [Source:HGNC Symbol;Acc:HGNC:7684] [ENST00000485344]	4705	GO:0022904|GO:0005747|GO:0042493|GO:0005759|GO:0006120|GO:0005743|GO:0044281|GO:0019206|GO:0008137|GO:0005524|GO:0044237|GO:0009165	240951285	chr2	240951226	-	hs|2q37.3	AK091719	chr2:240951285-240951226		Hs.277677
A_23_P132294	2.37284	1.24662	2.37284	up	GGA1	golgi-associated, gamma adaptin ear containing, ARF binding protein 1	FALSE	Homo sapiens golgi-associated, gamma adaptin ear containing, ARF binding protein 1 (GGA1), transcript variant 2, mRNA [NM_001001560]	26088	GO:0005515|GO:0003674|GO:0045732|GO:0030131|GO:0005794|GO:0016020|GO:0005654|GO:0016192|GO:0006886|GO:0010008|GO:0043231	38029539	chr22	38029480	+	hs|22q13.1	NM_001001560	chr22:38029480-38029539	NM_001001560	Hs.499158
A_23_P111804	2.65255	1.40738	2.65255	up	PARP12	poly (ADP-ribose) polymerase family, member 12	FALSE	Homo sapiens poly (ADP-ribose) polymerase family, member 12 (PARP12), transcript variant 1, mRNA [NM_022750]	64761	GO:0008152|GO:0005634|GO:0046872|GO:0003950	139724005	chr7	139723946	-	hs|7q34	NM_022750	chr7:139724005-139723946	NM_022750	Hs.12646
A_33_P3398719	-9.12674	-3.1901	9.12674	down			FALSE	GB			22707640	chr22	22707581	+	hs|22q11.22		chr22:022707581-022707640
A_33_P3236046	-5.0741	-2.34315	5.0741	down			FALSE	Homo sapiens cDNA FLJ26766 fis, clone PRS02790. [AK130276]			202519138	chr1	202519079	+	hs|1q32.1	AK130276	chr1:202519079-202519138		Hs.727991
A_21_P0014495	-2.94105	-1.55633	2.94105	down			FALSE	PREDICTED: Homo sapiens uncharacterized LOC100505775 (LOC100505775), misc_RNA [XR_133485]			47840389	chr8	47840330	+	hs|8q11.1	XR_133485	chr8:47840330-47840389		Hs.730423
A_23_P331813	2.72581	1.44669	2.72581	up	ZNF687	zinc finger protein 687	FALSE	Homo sapiens zinc finger protein 687 (ZNF687), mRNA [NM_020832]	57592	GO:0006355|GO:0005730|GO:0005634|GO:0003677|GO:0046872|GO:0006351|GO:0043231	151264035	chr1	151263976	+	hs|1q21.3	NM_020832	chr1:151263976-151264035	NM_020832	Hs.186756
A_24_P293530	4.84813	2.27743	4.84813	up	CYP4X1	cytochrome P450, family 4, subfamily X, polypeptide 1	FALSE	Homo sapiens cytochrome P450, family 4, subfamily X, polypeptide 1 (CYP4X1), mRNA [NM_178033]	260293	GO:0070330|GO:0005506|GO:0005789|GO:0016021|GO:0055114|GO:0020037	47516061	chr1	47516002	+	hs|1p33	NM_178033	chr1:47516002-47516061	NM_178033	Hs.439760
A_33_P3247255	3.84789	1.94407	3.84789	up	TMCO3	transmembrane and coiled-coil domains 3	FALSE	Homo sapiens transmembrane and coiled-coil domains 3 (TMCO3), mRNA [NM_017905]	55002	GO:0015299|GO:0016021	114202728	chr13	114202669	+	hs|13q34	NM_017905	chr13:114202669-114202728	NM_017905	Hs.317593
A_33_P3339865	-2.21927	-1.15009	2.21927	down	CALML5	calmodulin-like 5	FALSE	Homo sapiens calmodulin-like 5 (CALML5), mRNA [NM_017422]	51806	GO:0007165|GO:0008544|GO:0005509|GO:0070062	5540719	chr10	5540660	-	hs|10p15.1	NM_017422	chr10:5540719-5540660	NM_017422	Hs.180142
A_33_P3319502	2.17351	1.12003	2.17351	up			FALSE
A_33_P3348313	3.01845	1.59381	3.01845	up	ELP6	elongator acetyltransferase complex subunit 6	FALSE	Homo sapiens elongator acetyltransferase complex subunit 6 (ELP6), mRNA [NM_001031703]	54859	GO:0008150|GO:0003674|GO:0033588|GO:0006355|GO:0030335|GO:0006325|GO:0006351	47537651	chr3	47537592	-	hs|3p21.31	NM_001031703	chr3:47537651-47537592	NM_001031703	Hs.311100
A_24_P943358	3.16725	1.66323	3.16725	up	DBF4	DBF4 zinc finger	FALSE	Homo sapiens DBF4 zinc finger (DBF4), mRNA [NM_006716]	10926	GO:0006260|GO:0000082|GO:0008270|GO:0005654|GO:0043085|GO:0008047|GO:0003676|GO:0000278	87538613	chr7	87538554	+	hs|7q21.12	NM_006716	chr7:87538554-87538613	NM_006716	Hs.485380
A_33_P3400147	2.24478	1.16658	2.24478	up	TLE6	transducin-like enhancer of split 6	FALSE	Homo sapiens transducin-like enhancer of split 6 (TLE6), transcript variant 1, mRNA [NM_001143986]	79816	GO:0043234|GO:0006355|GO:0045666|GO:0005634|GO:0005938	2994089	chr19	2994030	+	hs|19p13.3	NM_001143986	chr19:2994030-2994089	NM_001143986	Hs.334507
A_21_P0012313	3.66747	1.87478	3.66747	up	PRODH	proline dehydrogenase (oxidase) 1	FALSE	proline dehydrogenase (oxidase) 1 [Source:HGNC Symbol;Acc:HGNC:9453] [ENST00000609229]	5625	GO:0071949|GO:0034641|GO:0019470|GO:0006560|GO:0005759|GO:0010133|GO:0008631|GO:0006562|GO:0005743|GO:0004657|GO:0044281|GO:0055114	18902109	chr22	18902050	-	hs|22q11.21		chr22:18902109-18902050		Hs.613849
A_23_P165090	2.56145	1.35696	2.56145	up	NDUFS7	NADH dehydrogenase (ubiquinone) Fe-S protein 7, 20kDa (NADH-coenzyme Q reductase)	FALSE	Homo sapiens NADH dehydrogenase (ubiquinone) Fe-S protein 7, 20kDa (NADH-coenzyme Q reductase) (NDUFS7), mRNA [NM_024407]	374291	GO:0005515|GO:0043005|GO:0051539|GO:0048038|GO:0005743|GO:0044281|GO:0002020|GO:0046872|GO:0003954|GO:0022904|GO:0032981|GO:0005747|GO:0016655|GO:0097060|GO:0006120|GO:0043025|GO:0008137|GO:0044237	1393306	chr19	1393247	+	hs|19p13.3	NM_024407	chr19:1393247-1393306	NM_024407	Hs.211914
A_33_P3340792	2.61901	1.38902	2.61901	up	DHDDS	dehydrodolichyl diphosphate synthase	FALSE	Homo sapiens dehydrodolichyl diphosphate synthase (DHDDS), transcript variant 3, mRNA [NM_001243564]	79947	GO:0005515|GO:0005789|GO:0016765|GO:0006488|GO:0044267|GO:0006489|GO:0043687|GO:0018279	26772922	chr1	26772863	+	hs|1p36.11	NM_001243564	chr1:26772863-26772922	NM_001243564	Hs.369385
A_23_P101246	-2.20447	-1.14043	2.20447	down	VSIG10L	V-set and immunoglobulin domain containing 10 like	FALSE	Homo sapiens V-set and immunoglobulin domain containing 10 like (VSIG10L), mRNA [NM_001163922]	147645	GO:0016021	51835018	chr19	51834959	-	hs|19q13.41	NM_001163922	chr19:51835018-51834959	NM_001163922	Hs.293236
A_24_P101651	-6.77391	-2.75999	6.77391	down	CSAG4	CSAG family, member 4 (pseudogene)	FALSE	Homo sapiens CSAG family, member 4 (pseudogene) (CSAG4), non-coding RNA [NR_073432]	100130935		151896238	chrX	151896179	-	hs|Xq28	NR_073432	chrX:151896238-151896179	NR_073432	Hs.169246
A_21_P0001837	-2.2473	-1.16819	2.2473	down			FALSE				16948291	chr2	16946342	+	hs|2p24.2		chr2:16946342-16948291
A_33_P3223825	-6.18834	-2.62955	6.18834	down	SRRM3	serine/arginine repetitive matrix 3	FALSE	Homo sapiens serine/arginine repetitive matrix 3 (SRRM3), transcript variant 1, mRNA [NM_001291831]	222183		75915097	chr7	75915038	+	hs|7q11.23	NM_001291831	chr7:75915038-75915097	NM_001291831	Hs.511025
A_24_P403244	2.69433	1.42993	2.69433	up	PILRB	paired immunoglobin-like type 2 receptor beta	FALSE	Homo sapiens paired immunoglobin-like type 2 receptor beta (PILRB), mRNA [NM_178238]	29990	GO:0005515|GO:0007171|GO:0005887|GO:0007169	99957088	chr7	99957029	+	hs|7q22.1	NM_178238	chr7:99957029-99957088	NM_178238	Hs.632314
A_21_P0000379	-3.6029	-1.84916	3.6029	down	SNORD67	small nucleolar RNA, C/D box 67	FALSE	Homo sapiens small nucleolar RNA, C/D box 67 (SNORD67), small nucleolar RNA [NR_003056]	692108		46783998	chr11	46783939	-	hs|11p11.2	NR_003056	chr11:46783998-46783939	NR_003056	Hs.693252
A_33_P3227703	-14.0415	-3.81163	14.0415	down			FALSE				24820118	chr22	24820059	-	hs|22q11.23		chr22:024820118-024820059
A_33_P3415617	-7.56767	-2.91985	7.56767	down			FALSE				101941344	chr10	101941285	+	hs|10q24.31		chr10:101941285-101941344
A_24_P126181	2.11651	1.08169	2.11651	up	NR2C2AP	nuclear receptor 2C2-associated protein	FALSE	Homo sapiens nuclear receptor 2C2-associated protein (NR2C2AP), transcript variant 2, mRNA [NM_176880]	126382	GO:0005515|GO:0010467|GO:0006367|GO:0005654|GO:0070062	19312513	chr19	19312454	-	hs|19p13.11	NM_176880	chr19:19312513-19312454	NM_176880	Hs.708153
A_33_P3274811	-2.52511	-1.33635	2.52511	down	SPRR2F	small proline-rich protein 2F	FALSE	Homo sapiens small proline-rich protein 2F (SPRR2F), mRNA [NM_001014450]	6705	GO:0005737|GO:0008544|GO:0030216|GO:0031424|GO:0001533	153084715	chr1	153084656	-	hs|1q21.3	NM_001014450	chr1:153084715-153084656	NM_001014450	Hs.490252
A_33_P3309643	-2.86933	-1.52071	2.86933	down			FALSE				143526270	chr7	143526211	-	hs|7q35		chr7:143526270-143526211
A_23_P303891	-5.44274	-2.44433	5.44274	down	LCE1C	late cornified envelope 1C	FALSE	Homo sapiens late cornified envelope 1C (LCE1C), transcript variant 1, mRNA [NM_178351]	353133	GO:0031424	152777894	chr1	152777835	-	hs|1q21.3	NM_178351	chr1:152777894-152777835	NM_178351	Hs.516429
A_23_P37870	2.79202	1.48131	2.79202	up	STUB1	STIP1 homology and U-box containing protein 1, E3 ubiquitin protein ligase	FALSE	Homo sapiens STIP1 homology and U-box containing protein 1, E3 ubiquitin protein ligase (STUB1), transcript variant 1, mRNA [NM_005861]	10273	GO:0032091|GO:0005515|GO:0006511|GO:0004842|GO:0005886|GO:0005783|GO:0016874|GO:0034450|GO:0051879|GO:0032436|GO:0000151|GO:0046332|GO:0042803|GO:0005829|GO:0030968|GO:0051787|GO:0051604|GO:0070534|GO:0005737|GO:0090035|GO:0031398|GO:0051443|GO:0007179|GO:0045111|GO:0019900|GO:0030579|GO:0030674|GO:0071218|GO:0031625|GO:0030512|GO:0070062|GO:0000209|GO:0031371|GO:0030911|GO:0001664|GO:0051865|GO:…	732478	chr16	732419	+	hs|16p13.3	NM_005861	chr16:732419-732478	NM_005861	Hs.592081
A_24_P348203	2.64555	1.40357	2.64555	up	LRRC8E	leucine rich repeat containing 8 family, member E	FALSE	Homo sapiens leucine rich repeat containing 8 family, member E (LRRC8E), transcript variant 1, mRNA [NM_025061]	80131	GO:0005515|GO:0005886|GO:0016021|GO:0006811	7966070	chr19	7966011	+	hs|19p13.2	NM_025061	chr19:7966011-7966070	NM_025061	Hs.501511
A_33_P3262580	-2.11363	-1.07972	2.11363	down	ENTPD1	ectonucleoside triphosphate diphosphohydrolase 1	FALSE	ectonucleoside triphosphate diphosphohydrolase 1 [Source:HGNC Symbol;Acc:HGNC:3363] [ENST00000371206]	953	GO:0005515|GO:0017111|GO:0017110|GO:0005886|GO:0006200|GO:0005605|GO:0030168|GO:0005524|GO:0007186|GO:0016020|GO:0005887|GO:0007596|GO:0009181|GO:0007155|GO:0070062	97605396	chr10	97605337	+	hs|10q24.1	AJ133134	chr10:97605337-97605396
A_23_P135257	5.3566	2.42132	5.3566	up	PRSS3	protease, serine, 3	FALSE	Homo sapiens protease, serine, 3 (PRSS3), transcript variant 2, mRNA [NM_002771]	5646	GO:0005515|GO:0009235|GO:0004252|GO:0005509|GO:0007586|GO:0006767|GO:0005576|GO:0044281|GO:0005615|GO:0006766|GO:0043542|GO:0045087|GO:0006508|GO:0008236|GO:0031638|GO:0070062	33797982	chr9	33797923	+	hs|9p13.3	NM_002771	chr9:33797923-33797982	NM_002771	Hs.654513
A_24_P56689	-13.4841	-3.75319	13.4841	down	ZNF205	zinc finger protein 205	FALSE	Homo sapiens zinc finger protein 205 (ZNF205), transcript variant 1, mRNA [NM_003456]	7755	GO:0005515|GO:0006355|GO:0003700|GO:0010729|GO:0008270|GO:0005634|GO:0000122|GO:0003677|GO:0006351	3169894	chr16	3169835	+	hs|16p13.3	NM_003456	chr16:3169835-3169894	NM_003456	Hs.592088
A_32_P196115	3.0785	1.62223	3.0785	up	ZSCAN25	zinc finger and SCAN domain containing 25	FALSE	Homo sapiens zinc finger and SCAN domain containing 25 (ZSCAN25), mRNA [NM_145115]	221785	GO:0006355|GO:0003700|GO:0005634|GO:0003677|GO:0046872|GO:0006351	99229355	chr7	99229296	+	hs|7q22.1	NM_145115	chr7:99229296-99229355	NM_145115	Hs.446297
A_23_P50535	-2.65612	-1.40932	2.65612	down	DMPK	dystrophia myotonica-protein kinase	FALSE	Homo sapiens dystrophia myotonica-protein kinase (DMPK), transcript variant 2, mRNA [NM_004409]	1760	GO:0005515|GO:0031965|GO:0005886|GO:0008016|GO:0006874|GO:0033017|GO:0010830|GO:0005524|GO:0046872|GO:0005829|GO:0005640|GO:0050790|GO:0017020|GO:0004674|GO:0005789|GO:0010657|GO:0006468|GO:0006998|GO:0031307	46273080	chr19	46273021	-	hs|19q13.32	NM_004409	chr19:46273080-46273021	NM_004409	Hs.631596
A_21_P0001486	-4.58493	-2.1969	4.58493	down	lnc-TAF12-3	lnc-TAF12-3:2	FALSE	LNCipedia lincRNA (lnc-TAF12-3), lincRNA [lnc-TAF12-3:2]			29198755	chr1	29197459	-	hs|1p35.3		chr1:29198755-29197459		Hs.601502
A_33_P3277178	-2.3815	-1.25187	2.3815	down	SSPO	SCO-spondin	FALSE	SCO-spondin [Source:HGNC Symbol;Acc:HGNC:21998] [ENST00000472850]	23145	GO:0005737|GO:0010466|GO:0030414|GO:0007155|GO:0005615|GO:0030154|GO:0007399	149524097	chr7	149524038	+	hs|7q36.1	AK093431	chr7:149524038-149524097		Hs.632022
A_24_P135628	-7.52442	-2.91158	7.52442	down			FALSE	PREDICTED: Homo sapiens uncharacterized LOC100996760 (LOC100996760), transcript variant X1, mRNA [XM_005276385]			47769492	chr10	47769433	+	hs|10q11.22	XM_005276385	chr10:47769433-47769492	XM_005276385
A_33_P3305438	-6.55055	-2.71162	6.55055	down			FALSE				155684944	chr7	155684885	+	hs|7q36.3		chr7:155684885-155684944
A_21_P0009172	-2.19955	-1.13721	2.19955	down			FALSE				48291815	chr17	48291756	+	hs|17q21.33		chr17:48291756-48291815
A_33_P3329339	-2.14095	-1.09825	2.14095	down	THRB-AS1	THRB antisense RNA 1	FALSE	Homo sapiens THRB antisense RNA 1 (THRB-AS1), long non-coding RNA [NR_046244]	644990		24541498	chr3	24541439	+	hs|3p24.2	NR_046244	chr3:24541439-24541498	NR_046244	Hs.631912
A_32_P118258	-2.15127	-1.10519	2.15127	down	RPL21	ribosomal protein L21	FALSE	Homo sapiens ribosomal protein L21 (RPL21), mRNA [NM_000982]	6144	GO:0010467|GO:0003735|GO:0019083|GO:0003723|GO:0006614|GO:0019058|GO:0005730|GO:0006415|GO:0006412|GO:0006413|GO:0005829|GO:0006414|GO:0005737|GO:0000184|GO:0016020|GO:0016032|GO:0022625|GO:0044267	27830672	chr13	27830613	+	hs|13q12.2	NM_000982	chr13:27830613-27830672	NM_000982	Hs.381123
A_21_P0009056	-3.09311	-1.62906	3.09311	down	LINC01572	long intergenic non-protein coding RNA 1572	FALSE		101927957		72460032	chr16	72459973	-	hs|16q22.2		chr16:72460032-72459973
A_33_P3230990	-3.71838	-1.89467	3.71838	down	SCUBE1	signal peptide, CUB domain, EGF-like 1	FALSE	Homo sapiens signal peptide, CUB domain, EGF-like 1 (SCUBE1), mRNA [NM_173050]	80274	GO:0009986|GO:0046982|GO:0005509|GO:0009791|GO:0005615|GO:0007512|GO:0042802|GO:0006954|GO:0007596|GO:0051260|GO:0045446|GO:0009897|GO:0019897	43599347	chr22	43599288	-	hs|22q13.2	NM_173050	chr22:43599347-43599288	NM_173050	Hs.133995
A_24_P364838	-3.00726	-1.58845	3.00726	down	SLC9A3R2	solute carrier family 9, subfamily A (NHE3, cation proton antiporter 3), member 3 regulator 2	FALSE	Homo sapiens solute carrier family 9, subfamily A (NHE3, cation proton antiporter 3), member 3 regulator 2 (SLC9A3R2), transcript variant 2, mRNA [NM_004785]	9351	GO:0005515|GO:0005886|GO:0008013|GO:0019902|GO:0005102|GO:0005634|GO:0014067|GO:0008022|GO:0012505|GO:0005737|GO:0016324|GO:0006461|GO:0005925|GO:0070062	2088349	chr16	2088290	+	hs|16p13.3	NM_004785	chr16:2088290-2088349	NM_004785	Hs.440896
A_19_P00315764	-2.94383	-1.55769	2.94383	down	LOC644277	uncharacterized LOC644277	FALSE	PREDICTED: Homo sapiens uncharacterized LOC644277 (RP11-794P6.3), misc_RNA [XR_110541]	644277		111327328	chr11	111327269	+	hs|11q23.1	XR_110541	chr11:111327269-111327328	XR_110541	Hs.577348
A_23_P37778	3.18468	1.67115	3.18468	up	FHOD1	formin homology 2 domain containing 1	FALSE	Homo sapiens formin homology 2 domain containing 1 (FHOD1), mRNA [NM_013241]	29109	GO:0005515|GO:0005737|GO:0001725|GO:0032059|GO:0016020|GO:0045944|GO:0051496|GO:0005634|GO:0003779|GO:0042802	67263789	chr16	67263730	-	hs|16q22.1	NM_013241	chr16:67263789-67263730	NM_013241	Hs.95231
A_33_P3247175	2.07813	1.05529	2.07813	up	C4orf47	chromosome 4 open reading frame 47	FALSE	Homo sapiens chromosome 4 open reading frame 47 (C4orf47), mRNA [NM_001114357]	441054		186370821	chr4	186370762	+	hs|4q35.1	NM_001114357	chr4:186370762-186370821	NM_001114357	Hs.549398
A_32_P6832	-2.97839	-1.57453	2.97839	down	C5orf51	chromosome 5 open reading frame 51	FALSE	Homo sapiens chromosome 5 open reading frame 51 (C5orf51), mRNA [NM_175921]	285636		41921488	chr5	41921429	+	hs|5p13.1	NM_175921	chr5:41921429-41921488	NM_175921	Hs.29899
A_21_P0000310	-2.06795	-1.0482	2.06795	down	SNORA12	small nucleolar RNA, H/ACA box 12	FALSE	Homo sapiens small nucleolar RNA, H/ACA box 12 (SNORA12), small nucleolar RNA [NR_002954]	677800		101996991	chr10	101996932	-	hs|10q24.31	NR_002954	chr10:101996991-101996932	NR_002954	Hs.662165
A_23_P106694	2.13903	1.09696	2.13903	up	CHMP1A	charged multivesicular body protein 1A	FALSE	Homo sapiens charged multivesicular body protein 1A (CHMP1A), transcript variant 2, mRNA [NM_002768]	5119	GO:0005515|GO:0007076|GO:0000815|GO:0016458|GO:0015031|GO:0016363|GO:0042803|GO:0045014|GO:0000910|GO:0007034|GO:0006508|GO:0016192|GO:0070062|GO:0006997|GO:0000794|GO:0005815|GO:0019904|GO:0010824|GO:0006351|GO:0012505|GO:0000920|GO:0008270|GO:0007080|GO:0045892|GO:0005769|GO:0008237	89711130	chr16	89711071	-	hs|16q24.3	NM_002768	chr16:89711130-89711071	NM_002768	Hs.589427
A_33_P3419865	-4.02424	-2.00872	4.02424	down	lnc-C5orf42-2	lnc-C5orf42-2:1	FALSE	Homo sapiens cDNA FLJ10039 fis, clone HEMBA1000975. [AK000901]			36864662	chr5	36864603	-	hs|5p13.2		chr5:36864662-36864603
A_33_P3280597	2.57958	1.36714	2.57958	up			FALSE	protein phosphatase 4, regulatory subunit 1-like (pseudogene) [Source:HGNC Symbol;Acc:HGNC:15755] [ENST00000244070]			56820861	chr20	56820802	-	hs|20q13.32		chr20:56820861-56820802
A_21_P0000511	-2.45129	-1.29354	2.45129	down	SNAR-H	small ILF3/NF90-associated RNA H	FALSE	Homo sapiens small ILF3/NF90-associated RNA H (SNAR-H), small nuclear RNA [NR_024342]	100170221		78182103	chr2	78182044	-	hs|2p12	NR_024342	chr2:78182103-78182044	NR_024342	Hs.717311
A_33_P3283515	-8.71538	-3.12356	8.71538	down	PDZD2	PDZ domain containing 2	FALSE	PDZ domain containing 2 [Source:HGNC Symbol;Acc:HGNC:18486] [ENST00000397559]	23037	GO:0005737|GO:0005911|GO:0005783|GO:0005634|GO:0005576|GO:0007155	32101030	chr5	32100973	+	hs|5p13.3	XM_006714456	chr5:32100973-32101030	XM_006714456	Hs.481819
A_23_P113034	5.45022	2.44631	5.45022	up	C10orf11	chromosome 10 open reading frame 11	FALSE	Homo sapiens chromosome 10 open reading frame 11 (C10orf11), mRNA [NM_032024]	83938	GO:0030318	77818442	chr10	77807021	+	hs|10q22.3	NM_032024	chr10:77807021-77818442	NM_032024	Hs.118161
A_23_P10206	-2.10791	-1.07582	2.10791	down	HAS2	hyaluronan synthase 2	FALSE	Homo sapiens hyaluronan synthase 2 (HAS2), mRNA [NM_005328]	3037	GO:0008284|GO:0030335|GO:0001822|GO:0070295|GO:0071498|GO:0045226|GO:0085029|GO:0036120|GO:0005887|GO:0060349|GO:0071356|GO:0071347|GO:0030213|GO:0050501|GO:0035810|GO:1900625|GO:0001570	122626146	chr8	122626087	-	hs|8q24.13	NM_005328	chr8:122626146-122626087	NM_005328	Hs.159226
A_21_P0011495	-3.38896	-1.76084	3.38896	down	DDX11L16	DEAD/H (Asp-Glu-Ala-Asp/His) box helicase 11 like 16	FALSE	Homo sapiens DEAD/H (Asp-Glu-Ala-Asp/His) box helicase 11 like 16 (DDX11L16), non-coding RNA [NR_110561]	727856		155255556	chrX	155255497	-	hs|Xq28	NR_110561	chrX:155255556-155255497	NR_110561	Hs.644359
A_21_P0012185	2.33958	1.22625	2.33958	up			FALSE				16195860	chr21	16195801	-	hs|21q11.2		chr21:16195860-16195801
A_23_P259071	2.76087	1.46512	2.76087	up	AREG	amphiregulin	FALSE	Homo sapiens amphiregulin (AREG), mRNA [NM_001657]	374	GO:0005515|GO:0042542|GO:0008284|GO:0005154|GO:0008283|GO:0060750|GO:0007267|GO:0043434|GO:0005634|GO:0005615|GO:0051591|GO:0060598|GO:0031175|GO:0014009|GO:0005737|GO:0007173|GO:0032355|GO:0060744|GO:0009986|GO:0045740|GO:0051384|GO:0005125|GO:0045668|GO:0007186|GO:0016021|GO:0008083|GO:0060749|GO:0042327	75320577	chr4	75320518	+	hs|4q13.3	NM_001657	chr4:75320518-75320577	NM_001657	Hs.270833
A_33_P3328292	-2.26725	-1.18094	2.26725	down	PLAGL2	pleiomorphic adenoma gene-like 2	FALSE	Homo sapiens pleiomorphic adenoma gene-like 2 (PLAGL2), mRNA [NM_002657]	5326	GO:0043565|GO:0006629|GO:0001077|GO:0003700|GO:0045944|GO:2001244|GO:0005634|GO:0009791|GO:0046872|GO:0006351|GO:0034378	30784257	chr20	30784198	-	hs|20q11.21	NM_002657	chr20:30784257-30784198	NM_002657	Hs.154104
A_21_P0005345	-5.87411	-2.55437	5.87411	down	lnc-FAM20C-4	lnc-FAM20C-4:3	FALSE	LNCipedia lincRNA (lnc-FAM20C-4), lincRNA [lnc-FAM20C-4:3]			391259	chr7	391200	+	hs|7p22.3		chr7:391200-391259
A_24_P37540	2.10054	1.07076	2.10054	up	ARPC4-TTLL3	ARPC4-TTLL3 readthrough	FALSE	Homo sapiens ARPC4-TTLL3 readthrough (ARPC4-TTLL3), mRNA [NM_001198793]	100526693		9877486	chr3	9877427	+	hs|3p25.3	NM_001198793	chr3:9877427-9877486	NM_001198793	Hs.323342
A_23_P121926	4.43841	2.15004	4.43841	up	SEPP1	selenoprotein P, plasma, 1	FALSE	Homo sapiens selenoprotein P, plasma, 1 (SEPP1), transcript variant 1, mRNA [NM_005410]	6414	GO:0019953|GO:0008430|GO:0001887|GO:0007420|GO:0007626|GO:0005576|GO:0009791|GO:0040007|GO:0006979|GO:0005615|GO:0070062	42799939	chr5	42799904	-	hs|5p12	NM_005410	chr5:42799939-42799904	NM_005410	Hs.275775
A_33_P3302354	2.3076	1.20639	2.3076	up	CABIN1	calcineurin binding protein 1	FALSE	Homo sapiens calcineurin binding protein 1 (CABIN1), transcript variant 1, mRNA [NM_001199281]	23523	GO:0005737|GO:0016235|GO:0004864|GO:0006336|GO:0005654|GO:0043086|GO:0007166|GO:0016568	24574164	chr22	24574105	+	hs|22q11.23	NM_001199281	chr22:24574105-24574164	NM_001199281	Hs.517478
A_21_P0011339	-2.56022	-1.35627	2.56022	down	XLOC_l2_004772		FALSE	BROAD Institute lincRNA (XLOC_l2_004772), lincRNA [TCONS_l2_00008799]			85133466	chr15	85121311	+	hs|15q25.2		chr15:85121311-85133466
A_24_P231104	5.16097	2.36764	5.16097	up	LEPR	leptin receptor	FALSE	Homo sapiens leptin receptor (LEPR), transcript variant 3, mRNA [NM_001003679]	3953	GO:0045721|GO:0005515|GO:0004896|GO:0005886|GO:0051346|GO:0019221|GO:0005576|GO:0007275|GO:0042802|GO:0043235|GO:0006112|GO:0016021|GO:0007166|GO:0004888|GO:0008203	66100708	chr1	66100649	+	hs|1p31.3	NM_001003679	chr1:66100649-66100708	NM_001003679	Hs.723178
A_24_P92183	2.3128	1.20964	2.3128	up	PABPC1L	poly(A) binding protein, cytoplasmic 1-like	FALSE	Homo sapiens poly(A) binding protein, cytoplasmic 1-like (PABPC1L), mRNA [NM_001124756]	80336	GO:0006378|GO:0000166|GO:0003723|GO:0001556|GO:0070062	43566830	chr20	43566771	+	hs|20q13.12	NM_001124756	chr20:43566771-43566830	NM_001124756	Hs.641481
A_21_P0002454	4.44362	2.15174	4.44362	up	lnc-RAB1A-1	lnc-RAB1A-1:3	FALSE	LNCipedia lincRNA (lnc-RAB1A-1), lincRNA [lnc-RAB1A-1:3]			65283129	chr2	65283070	-	hs|2p14		chr2:65283129-65283070
A_23_P74653	5.43874	2.44327	5.43874	up	NUDC	nudC nuclear distribution protein	FALSE	Homo sapiens nudC nuclear distribution protein (NUDC), mRNA [NM_006600]	10726	GO:0005515|GO:0007067|GO:0005737|GO:0008283|GO:0005874|GO:0007275|GO:0005654|GO:0000278|GO:0051301|GO:0005829	27269512	chr1	27269453	+	hs|1p36.11	NM_006600	chr1:27269453-27269512	NM_006600	Hs.263812
A_33_P3312802	-2.02498	-1.01791	2.02498	down	RPL13AP17	ribosomal protein L13a pseudogene 17	FALSE	Homo sapiens ribosomal protein L13a pseudogene 17 (RPL13AP17), non-coding RNA [NR_003680]	399670		77988773	chr7	77988714	+	hs|7q21.11	NR_003680	chr7:77988714-77988773	NR_003680	Hs.568045
A_24_P361457	3.3903	1.76141	3.3903	up	ENDOV	endonuclease V	FALSE	Homo sapiens endonuclease V (ENDOV), transcript variant 1, mRNA [NM_173627]	284131	GO:0005737|GO:0003727|GO:0006281|GO:0000287|GO:0016891|GO:0043566|GO:0005730|GO:0016888|GO:0000737	78411343	chr17	78411284	+	hs|17q25.3	NM_173627	chr17:78411284-78411343	NM_173627	Hs.728933
A_21_P0004316	-8.18022	-3.03214	8.18022	down	lnc-CNOT8-1	lnc-CNOT8-1:1	FALSE	LNCipedia lincRNA (lnc-CNOT8-1), lincRNA [lnc-CNOT8-1:1]			154263227	chr5	154263168	+	hs|5q33.2		chr5:154263168-154263227
A_21_P0006889	-3.32121	-1.73171	3.32121	down	lnc-PTEN-1	lnc-PTEN-1:1	FALSE	LNCipedia lincRNA (lnc-PTEN-1), lincRNA [lnc-PTEN-1:1]			89740717	chr10	89740658	+	hs|10q23.31		chr10:89740658-89740717
A_21_P0001592	-2.8638	-1.51793	2.8638	down	lnc-C1orf192-1	lnc-C1orf192-1:1	FALSE	LNCipedia lincRNA (lnc-C1orf192-1), lincRNA [lnc-C1orf192-1:1]			161389405	chr1	161389346	-	hs|1q23.3		chr1:161389405-161389346
A_21_P0009662	-7.91544	-2.98467	7.91544	down	lnc-ZNF507-4	lnc-ZNF507-4:2	FALSE	Homo sapiens cDNA FLJ40174 fis, clone TESTI2016996. [AK097493]			32537971	chr19	32537912	+	hs|19q13.11		chr19:32537912-32537971		Hs.443685
A_24_P33461	-5.28059	-2.4007	5.28059	down			FALSE	chromosome 5 open reading frame 60 [Source:HGNC Symbol;Acc:HGNC:27753] [ENST00000511063]			179078961	chr5	179078902	+	hs|5q35.3	XR_427803	chr5:179078902-179078961	XR_427803	Hs.631949
A_24_P158468	-3.54915	-1.82747	3.54915	down	C10orf91	chromosome 10 open reading frame 91	FALSE	Homo sapiens chromosome 10 open reading frame 91 (C10orf91), mRNA [NM_173541]	170393		134261365	chr10	134261306	+	hs|10q26.3	NM_173541	chr10:134261306-134261365	NM_173541	Hs.375059
A_33_P3367396	-328.308	-8.35891	328.308	down	FAM177B	family with sequence similarity 177, member B	FALSE	Homo sapiens family with sequence similarity 177, member B (FAM177B), mRNA [NM_207468]	400823		222923538	chr1	222923479	+	hs|1q41	NM_207468	chr1:222923479-222923538	NM_207468	Hs.697608
A_33_P3344574	-4.33754	-2.11688	4.33754	down	SFTPA2	surfactant protein A2	FALSE	Homo sapiens surfactant protein A2 (SFTPA2), mRNA [NM_001098668]	729238	GO:0005581|GO:0007585|GO:0005578|GO:0030246|GO:0005576|GO:0005615	81315682	chr10	81315623	-	hs|10q22.3	NM_001098668	chr10:81315682-81315623	NM_001098668	Hs.523084
A_33_P3589819	-2.63884	-1.3999	2.63884	down	MIATNB	MIAT neighbor (non-protein coding)	FALSE	Homo sapiens cDNA: FLJ22849 fis, clone KAIA987. [AK026502]	102724827		27117614	chr22	27117555	+	hs|22q12.1	AK026502	chr22:27117555-27117614		Hs.642767
A_23_P156824	-4.03565	-2.0128	4.03565	down	HTR1B	5-hydroxytryptamine (serotonin) receptor 1B, G protein-coupled	FALSE	Homo sapiens 5-hydroxytryptamine (serotonin) receptor 1B, G protein-coupled (HTR1B), mRNA [NM_000863]	3351	GO:0005886|GO:0030818|GO:0045471|GO:0007198|GO:0007268|GO:0051378|GO:0042220|GO:0014059|GO:0007205|GO:0005737|GO:0004993|GO:0046849|GO:0008144|GO:0042310|GO:0051967|GO:0071312|GO:0051385|GO:0035690|GO:0002031|GO:0014063|GO:0071502|GO:0007187|GO:0005887|GO:0042756|GO:0050795|GO:0032229	78172972	chr6	78172913	-	hs|6q14.1	NM_000863	chr6:78172972-78172913	NM_000863	Hs.123016
A_23_P55136	3.24525	1.69833	3.24525	up	RANGRF	RAN guanine nucleotide release factor	FALSE	Homo sapiens RAN guanine nucleotide release factor (RANGRF), transcript variant 1, mRNA [NM_016492]	29098	GO:0005791|GO:0005886|GO:0005634|GO:2000649|GO:0044325|GO:0043547|GO:0005085|GO:0006888|GO:0005737|GO:0002027|GO:0014704|GO:0005901|GO:0042391|GO:0008536|GO:0008565|GO:2000010|GO:0032527|GO:0005654|GO:0003254|GO:0090004|GO:0017080	8192684	chr17	8192623	+	hs|17p13.1	NM_016492	chr17:8192623-8192684	NM_016492	Hs.408233
A_33_P3402225	-19.7589	-4.30443	19.7589	down			FALSE	DNM1 pseudogene 17 [Source:HGNC Symbol;Acc:HGNC:21134] [ENST00000512082]			30646283	chr10	30646224	+	hs|10p11.23		chr10:30646224-30646283
A_33_P3360363	-10.6658	-3.41492	10.6658	down	GATA4	GATA binding protein 4	FALSE	Homo sapiens GATA binding protein 4 (GATA4), mRNA [NM_002052]	2626	GO:0060045|GO:0005515|GO:0003289|GO:0000790|GO:0043627|GO:0003700|GO:0006366|GO:0044212|GO:0003705|GO:0060290|GO:0003281|GO:0007283|GO:0060575|GO:0001947|GO:0060008|GO:0061049|GO:0003229|GO:0001706|GO:0023019|GO:0003713|GO:0030509|GO:0000978|GO:0001701|GO:0001702|GO:0010507|GO:0005654|GO:0008270|GO:0045893|GO:0001158|GO:0008134|GO:0051525|GO:0007267|GO:0005634|GO:0003215|GO:0051891|GO:0060395|GO:…	11616602	chr8	11616543	+	hs|8p23.1	NM_002052	chr8:11616543-11616602	NM_002052	Hs.243987
A_33_P3318368	-9.03303	-3.17521	9.03303	down	DOK7	docking protein 7	FALSE	Homo sapiens docking protein 7 (DOK7), transcript variant 4, mRNA [NM_001301071]	285489	GO:0031594|GO:0030054|GO:0019901|GO:0005886|GO:0007528|GO:0061098|GO:0005158|GO:0043113|GO:0035091	3502552	chr4	3502493	+	hs|4p16.3	NM_001301071	chr4:3502493-3502552	NM_001301071	Hs.701584
A_23_P119617	4.38744	2.13338	4.38744	up	SUGP1	SURP and G patch domain containing 1	FALSE	Homo sapiens SURP and G patch domain containing 1 (SUGP1), mRNA [NM_172231]	57794	GO:0008380|GO:0005515|GO:0010467|GO:0000398|GO:0005681|GO:0005654	19388687	chr19	19388628	-	hs|19p13.11	NM_172231	chr19:19388687-19388628	NM_172231	Hs.515274
A_33_P3327491	-3.55302	-1.82905	3.55302	down			FALSE				19478988	chr19	19478929	+	hs|19p13.11		chr19:019478929-019478988
A_21_P0010295	-5.84852	-2.54807	5.84852	down	lnc-CSTB-1	lnc-CSTB-1:5	FALSE	LNCipedia lincRNA (lnc-CSTB-1), lincRNA [lnc-CSTB-1:5]			45225368	chr21	45225309	-	hs|21q22.3		chr21:45225368-45225309
A_33_P3409277	-4.14827	-2.05251	4.14827	down	LOC100128882	uncharacterized LOC100128882	FALSE	PREDICTED: Homo sapiens uncharacterized LOC100128882 (LOC100128882), transcript variant X3, misc_RNA [XR_429794]	100128882		88588489	chr16	88588430	-	hs|16q24.2	XR_429794	chr16:88588489-88588430	XR_429794	Hs.722546
A_33_P3208966	-7.04561	-2.81672	7.04561	down			FALSE	Homo sapiens cytochrome P450 2A13 variant 3 (CYP2A13) mRNA, complete cds. [AY513606]			41414541	chr19	41414482	-	hs|19q13.2	AY513606	chr19:41414541-41414482		Hs.567252
A_24_P383762	-16.6243	-4.05522	16.6243	down	RASGEF1C	RasGEF domain family, member 1C	FALSE	Homo sapiens RasGEF domain family, member 1C (RASGEF1C), mRNA [NM_175062]	255426	GO:0043547|GO:0005622|GO:0005085|GO:0051056|GO:0007264	179528146	chr5	179528087	-	hs|5q35.3	NM_175062	chr5:179528146-179528087	NM_175062	Hs.190559
A_23_P390068	4.01106	2.00398	4.01106	up	MISP	mitotic spindle positioning	FALSE	Homo sapiens mitotic spindle positioning (MISP), mRNA [NM_173481]	126353	GO:0007067|GO:0005886|GO:0003779|GO:0005856|GO:0005938|GO:0005925|GO:0051301|GO:0043231	763833	chr19	763774	+	hs|19p13.3	NM_173481	chr19:763774-763833	NM_173481	Hs.439180
A_23_P344594	-6.10064	-2.60896	6.10064	down	TMEM174	transmembrane protein 174	FALSE	Homo sapiens transmembrane protein 174 (TMEM174), mRNA [NM_153217]	134288	GO:0005789|GO:0016021	72470225	chr5	72470166	+	hs|5q13.2	NM_153217	chr5:72470166-72470225	NM_153217	Hs.508588
A_32_P69849	10.3384	3.36995	10.3384	up	BEX5	brain expressed, X-linked 5	FALSE	Homo sapiens brain expressed, X-linked 5 (BEX5), transcript variant 1, mRNA [NM_001012978]	340542	GO:0005737|GO:0070062	101408900	chrX	101408841	-	hs|Xq22.1	NM_001012978	chrX:101408900-101408841	NM_001012978	Hs.47209
A_24_P724153	-4.8675	-2.28318	4.8675	down			FALSE	Synthetic construct Homo sapiens gateway clone IMAGE:100021072 3' read RPS3A mRNA. [CU688199]			152025742	chr4	152025683	-	hs|4q31.3	CU688199	chr4:152025742-152025683		Hs.606561
A_24_P109082	-2.84345	-1.50764	2.84345	down	USP37	ubiquitin specific peptidase 37	FALSE	Homo sapiens ubiquitin specific peptidase 37 (USP37), mRNA [NM_020935]	57695	GO:0005515|GO:0071108|GO:0016579|GO:0004843|GO:0019901|GO:0005634|GO:0035871|GO:0004197|GO:0000082|GO:0007067|GO:0061136|GO:0043161|GO:0051301	219315159	chr2	219315100	-	hs|2q35	NM_020935	chr2:219315159-219315100	NM_020935	Hs.166068
A_33_P3399560	2.1404	1.09788	2.1404	up	IFT27	intraflagellar transport 27	FALSE	Homo sapiens intraflagellar transport 27 (IFT27), transcript variant 1, mRNA [NM_001177701]	11020	GO:0005515|GO:0005813|GO:0006996|GO:0031514|GO:0097225|GO:0003924|GO:0097228|GO:0072372|GO:0005525|GO:0006886|GO:0007224|GO:0012505|GO:0006184|GO:0005929|GO:0042073|GO:0030992|GO:0032482|GO:0019003	37163889	chr22	37163830	-	hs|22q12.3	NM_001177701	chr22:37163889-37163830	NM_001177701	Hs.415172
A_19_P00320948	2.45838	1.29771	2.45838	up	FAM200B	family with sequence similarity 200, member B	FALSE	family with sequence similarity 200, member B [Source:HGNC Symbol;Acc:HGNC:27740] [ENST00000507992]	285550	GO:0003676	15683531	chr4	15683472	+	hs|4p15.32		chr4:15683472-15683531
A_32_P113154	-2.31955	-1.21385	2.31955	down			FALSE				12427883	chr8	12427824	-	hs|8p23.1		chr8:012427883-012427824
A_21_P0005919	-5.04446	-2.3347	5.04446	down	lnc-FBXO25-4	lnc-FBXO25-4:1	FALSE	LNCipedia lincRNA (lnc-FBXO25-4), lincRNA [lnc-FBXO25-4:1]			928723	chr8	928664	+	hs|8p23.3		chr8:928664-928723
A_23_P91114	2.01776	1.01276	2.01776	up	PREB	prolactin regulatory element binding	FALSE	Homo sapiens prolactin regulatory element binding (PREB), mRNA [NM_013388]	10113	GO:0006355|GO:0005634|GO:0048208|GO:0015031|GO:0003677|GO:0006351|GO:0030968|GO:0006888|GO:0000139|GO:0016020|GO:0005789|GO:0061024|GO:0016021|GO:0006987|GO:0044267|GO:0043687|GO:0018279	27354097	chr2	27354038	-	hs|2p23.3	NM_013388	chr2:27354097-27354038	NM_013388	Hs.279784
A_33_P3251163	-5.88797	-2.55777	5.88797	down	RNASET2	ribonuclease T2	FALSE	ribonuclease T2 [Source:HGNC Symbol;Acc:HGNC:21686] [ENST00000510083]	8635	GO:0003723|GO:0033897|GO:0005788|GO:0005576|GO:0004540|GO:0005764|GO:0005615|GO:0070062|GO:0043202|GO:0006401	167346122	chr6	167346063	-	hs|6q27	AK124363	chr6:167346122-167346063
A_23_P115346	2.04865	1.03468	2.04865	up	EIF2D	eukaryotic translation initiation factor 2D	FALSE	Homo sapiens eukaryotic translation initiation factor 2D (EIF2D), transcript variant 1, mRNA [NM_006893]	1939	GO:0002192|GO:0005737|GO:0022627|GO:0001731|GO:0003743|GO:0005654|GO:0005634|GO:0004872|GO:0032790|GO:0006886	206770531	chr1	206770472	-	hs|1q32.1	NM_006893	chr1:206770531-206770472	NM_006893	Hs.497581
A_33_P3239849	2.34002	1.22652	2.34002	up	GPX1	glutathione peroxidase 1	FALSE	Homo sapiens glutathione peroxidase 1 (GPX1), transcript variant 2, mRNA [NM_201397]	2876	GO:0019369|GO:0042542|GO:0060047|GO:0009650|GO:0001659|GO:0006982|GO:0007605|GO:0006749|GO:0004602|GO:0043523|GO:0006195|GO:0005759|GO:0047066|GO:0045444|GO:0009410|GO:0042744|GO:0010332|GO:0032355|GO:0070062|GO:0051702|GO:0007568|GO:0009636|GO:0048741|GO:0051593|GO:0033599|GO:0043534|GO:0001885|GO:0006144|GO:0006641|GO:0045454|GO:0051450|GO:0000302|GO:0051897|GO:0017124|GO:0002862|GO:0005634|GO:…	49394984	chr3	49394925	-	hs|3p21.31	NM_201397	chr3:49394984-49394925	NM_201397	Hs.76686
A_23_P336678	-2.19044	-1.13122	2.19044	down	GPHB5	glycoprotein hormone beta 5	FALSE	Homo sapiens glycoprotein hormone beta 5 (GPHB5), mRNA [NM_145171]	122876	GO:0002155|GO:0005179|GO:0005576	63779770	chr14	63779711	-	hs|14q23.2	NM_145171	chr14:63779770-63779711	NM_145171	Hs.375028
A_33_P3241771	-3.30624	-1.72519	3.30624	down			FALSE	PREDICTED: Homo sapiens uncharacterized LOC440313 (LOC440313), misc_RNA [XR_109230]			101324317	chr15	101324258	-	hs|15q26.3	XR_109230	chr15:101324317-101324258	XR_109230	Hs.534903
A_33_P3388882	-3.23688	-1.6946	3.23688	down	FAM66D	family with sequence similarity 66, member D	FALSE	Homo sapiens family with sequence similarity 66, member D (FAM66D), long non-coding RNA [NR_027425]	100132923		11973726	chr8	11973667	+	hs|8p23.1	NR_027425	chr8:11973667-11973726	NR_027425	Hs.546711
A_33_P3236310	-2.0323	-1.02311	2.0323	down	NOBOX	NOBOX oogenesis homeobox	FALSE	Homo sapiens NOBOX oogenesis homeobox (NOBOX), mRNA [NM_001080413]	135935	GO:0005737|GO:0001541|GO:0001077|GO:0048477|GO:0045944|GO:0005634|GO:0000978|GO:0006351	144096910	chr7	144096851	-	hs|7q35	NM_001080413	chr7:144096910-144096851	NM_001080413	Hs.558628
A_23_P114903	4.8669	2.283	4.8669	up	HSPA6	heat shock 70kDa protein 6 (HSP70B')	FALSE	Homo sapiens heat shock 70kDa protein 6 (HSP70B') (HSPA6), mRNA [NM_002155]	3310	GO:0006986|GO:0006200|GO:0042623|GO:0005814|GO:0072562|GO:0005524|GO:0005829|GO:0034605|GO:0042026|GO:0005737|GO:0008180|GO:0031072|GO:0051082|GO:0019899|GO:0070370|GO:0070062	161577844	chr1	161577785	+	hs|1q23.3	NM_002155	chr1:161577785-161577844	NM_002155	Hs.654614
A_23_P113005	4.82902	2.27173	4.82902	up	EFNA1	ephrin-A1	FALSE	Homo sapiens ephrin-A1 (EFNA1), transcript variant 1, mRNA [NM_004428]	1942	GO:0005515|GO:0033628|GO:0005886|GO:0003180|GO:0050730|GO:0003183|GO:0007267|GO:0050731|GO:0010719|GO:0014028|GO:0000187|GO:0007411|GO:0034446|GO:0061002|GO:0046658|GO:0070062|GO:0003199|GO:0048013|GO:0005102|GO:0045765|GO:0005576|GO:0001525|GO:0000122|GO:0043535|GO:0016477|GO:0046875|GO:0005887|GO:0050770	155106826	chr1	155106767	+	hs|1q22	NM_004428	chr1:155106767-155106826	NM_004428	Hs.516664
A_23_P60225	3.12674	1.64466	3.12674	up	GRHPR	glyoxylate reductase/hydroxypyruvate reductase	FALSE	Homo sapiens glyoxylate reductase/hydroxypyruvate reductase (GRHPR), mRNA [NM_012203]	9380	GO:0031406|GO:0007588|GO:0005782|GO:0043648|GO:0008465|GO:0044281|GO:0070402|GO:0051259|GO:0016618|GO:0042803|GO:0005829|GO:0034641|GO:0005737|GO:0051287|GO:0008152|GO:0046487|GO:0030267|GO:0070062|GO:0055114	37430539	chr9	37429806	+	hs|9p13.2	NM_012203	chr9:37429806-37430539	NM_012203	Hs.155742
A_23_P117599	3.89152	1.96034	3.89152	up	AHSA1	AHA1, activator of heat shock 90kDa protein ATPase homolog 1 (yeast)	FALSE	Homo sapiens AHA1, activator of heat shock 90kDa protein ATPase homolog 1 (yeast) (AHSA1), mRNA [NM_012111]	10598	GO:0005515|GO:0005737|GO:0005783|GO:0051087|GO:0006950|GO:0032781|GO:0001671|GO:0070062|GO:0005829	77929044	chr14	77928985	+	hs|14q24.3	NM_012111	chr14:77928985-77929044	NM_012111	Hs.204041
A_24_P92174	-6.00838	-2.58698	6.00838	down			FALSE	immunoglobulin heavy variable 2-5 [Source:HGNC Symbol;Acc:HGNC:5576] [ENST00000390597]			106494270	chr14	106494211	-	hs|14q32.33	DQ100868	chr14:106494270-106494211		Hs.720867
A_33_P3324839	-2.45087	-1.2933	2.45087	down	SYNGAP1	synaptic Ras GTPase activating protein 1	FALSE	Homo sapiens synaptic Ras GTPase activating protein 1 (SYNGAP1), mRNA [NM_006772]	8831	GO:0007389|GO:0017124|GO:0050803|GO:0031235|GO:0032851|GO:0007265|GO:0016358|GO:0005099|GO:0046580|GO:0043524|GO:0005737|GO:0032320|GO:0048167|GO:0043198|GO:0008542|GO:0048169|GO:0043408|GO:0043113|GO:0050771|GO:0005097	33420618	chr6	33420559	+	hs|6p21.32	NM_006772	chr6:33420559-33420618	NM_006772	Hs.586264
A_24_P161581	-3.09865	-1.63164	3.09865	down	SHISA7	shisa family member 7	FALSE	Homo sapiens shisa family member 7 (SHISA7), mRNA [NM_001145176]	729956	GO:0016021	55949046	chr19	55948987	-	hs|19q13.42	NM_001145176	chr19:55949046-55948987	NM_001145176	Hs.6664
A_21_P0000279	-11.7161	-3.55042	11.7161	down	SNORD61	small nucleolar RNA, C/D box 61	FALSE	Homo sapiens small nucleolar RNA, C/D box 61 (SNORD61), small nucleolar RNA [NR_002735]	26787		135961417	chrX	135961358	-	hs|Xq26.3	NR_002735	chrX:135961417-135961358	NR_002735
A_33_P3224809	2.06261	1.04447	2.06261	up	IL17RA	interleukin 17 receptor A	FALSE	Homo sapiens interleukin 17 receptor A (IL17RA), transcript variant 1, mRNA [NM_014339]	23765	GO:1900017|GO:0005515|GO:0030368|GO:0072537|GO:0005887|GO:0019221|GO:0032747|GO:0005576|GO:0007166	17590825	chr22	17590766	+	hs|22q11.1	NM_014339	chr22:17590766-17590825	NM_014339	Hs.48353
A_33_P3354851	-2.34215	-1.22784	2.34215	down			FALSE	T cell receptor alpha variable 30 [Source:HGNC Symbol;Acc:HGNC:12129] [ENST00000557168]			22636870	chr14	22636811	+	hs|14q11.2	X58768	chr14:22636811-22636870		Hs.495158
A_19_P00322357	-4.97364	-2.3143	4.97364	down	LOC101928738	uncharacterized LOC101928738	FALSE	Homo sapiens uncharacterized LOC101928738 (LOC101928738), long non-coding RNA [NR_110851]	101928738		77896689	chr17	77896630	+	hs|17q25.3	NR_110851	chr17:77896630-77896689	NR_110851	Hs.399280
A_32_P22078	6.55003	2.7115	6.55003	up	RPS9	ribosomal protein S9	FALSE	Homo sapiens ribosomal protein S9 (RPS9), mRNA [NM_001013]	6203	GO:0005515|GO:0010467|GO:0008284|GO:0019058|GO:0005634|GO:0019843|GO:0006412|GO:0045182|GO:0006413|GO:0006414|GO:0005829|GO:0045903|GO:0005737|GO:0000184|GO:0016032|GO:0070062|GO:0003735|GO:0006614|GO:0019083|GO:0005730|GO:0006415|GO:0016020|GO:0022627|GO:0030529|GO:0005840|GO:0005925|GO:0044267	54705397	chr19	54705133	+	hs|19q13.42	NM_001013	chr19:54705133-54705397	NM_001013	Hs.546288
A_33_P3389967	-2.26033	-1.17653	2.26033	down	USP49	ubiquitin specific peptidase 49	FALSE	Homo sapiens ubiquitin specific peptidase 49 (USP49), transcript variant 1, mRNA [NM_001286554]	25862	GO:0005515|GO:0004197|GO:0042393|GO:0035616|GO:0016579|GO:0004843|GO:0061136|GO:0000398|GO:0043161|GO:0008270|GO:0005634	41762166	chr6	41762107	-	hs|6p21.1	NM_001286554	chr6:41762166-41762107	NM_001286554
A_24_P222872	2.70314	1.43463	2.70314	up	UGT1A6	UDP glucuronosyltransferase 1 family, polypeptide A6	FALSE	Homo sapiens UDP glucuronosyltransferase 1 family, polypeptide A6 (UGT1A6), transcript variant 1, mRNA [NM_001072]	54578	GO:0052697|GO:0052696|GO:0006805|GO:0046982|GO:0052695|GO:0005783|GO:0015020|GO:0044281|GO:0032870|GO:0042803|GO:0009813|GO:0001972|GO:0005789|GO:0016021|GO:0019899|GO:0070062	234676580	chr2	234676521	+	hs|2q37.1	NM_001072	chr2:234676521-234676580	NM_001072	Hs.554822
A_33_P3219596	-2.68992	-1.42756	2.68992	down	LINC00925	long intergenic non-protein coding RNA 925	FALSE	Homo sapiens long intergenic non-protein coding RNA 925 (LINC00925), long non-coding RNA [NR_015411]	254559		89941717	chr15	89941658	+	hs|15q26.1	NR_015411	chr15:89941658-89941717	NR_015411	Hs.136313
A_23_P115124	2.7961	1.48342	2.7961	up	TRIM11	tripartite motif containing 11	FALSE	Homo sapiens tripartite motif containing 11 (TRIM11), mRNA [NM_145214]	81559	GO:0005515|GO:0004842|GO:0016567|GO:0016874|GO:0019904|GO:0032897|GO:0005634|GO:0046598|GO:0051607|GO:0005737|GO:0050768|GO:0046597|GO:0045087|GO:0008270|GO:0045892|GO:0008134	228581716	chr1	228581657	-	hs|1q42.13	NM_145214	chr1:228581716-228581657	NM_145214	Hs.13543
A_24_P217234	3.22403	1.68887	3.22403	up	SLC3A1	solute carrier family 3 (amino acid transporter heavy chain), member 1	FALSE	Homo sapiens solute carrier family 3 (amino acid transporter heavy chain), member 1 (SLC3A1), mRNA [NM_000341]	6519	GO:0005515|GO:0005774|GO:0006520|GO:0046982|GO:0005886|GO:0043169|GO:0005975|GO:0005743|GO:0006865|GO:0031526|GO:0003824|GO:0055085|GO:0003333|GO:0015802|GO:0016020|GO:0015184|GO:0015171|GO:0005887|GO:0015811|GO:0015174|GO:0070062|GO:0006811	44547747	chr2	44547688	+	hs|2p21	NM_000341	chr2:44547688-44547747	NM_000341	Hs.112916
A_23_P203888	-2.31921	-1.21364	2.31921	down	MMP19	matrix metallopeptidase 19	FALSE	Homo sapiens matrix metallopeptidase 19 (MMP19), transcript variant 1, mRNA [NM_002429]	4327	GO:0005509|GO:0005578|GO:0001554|GO:0001542|GO:0005576|GO:0001525|GO:0051591|GO:0030154|GO:0001541|GO:0022617|GO:0030198|GO:0030574|GO:0006508|GO:0008270|GO:0009725|GO:0004222	56230495	chr12	56230436	-	hs|12q13.2	NM_002429	chr12:56230495-56230436	NM_002429	Hs.591033
A_32_P204218	-4.14021	-2.0497	4.14021	down	FAM180A	family with sequence similarity 180, member A	FALSE	Homo sapiens family with sequence similarity 180, member A (FAM180A), mRNA [NM_205855]	389558	GO:0005576	135418886	chr7	135418827	-	hs|7q33	NM_205855	chr7:135418886-135418827	NM_205855	Hs.55200
A_23_P59855	2.05321	1.03788	2.05321	up	ZNF138	zinc finger protein 138	FALSE	Homo sapiens zinc finger protein 138 (ZNF138), transcript variant 1, mRNA [NM_006524]	7697	GO:0006355|GO:0003700|GO:0005634|GO:0003677|GO:0046872|GO:0006351	64293623	chr7	64293564	+	hs|7q11.21	NM_006524	chr7:64293564-64293623	NM_006524	Hs.184080
A_21_P0000253	-6.11165	-2.61156	6.11165	down	SNORD29	small nucleolar RNA, C/D box 29	FALSE	Homo sapiens small nucleolar RNA, C/D box 29 (SNORD29), small nucleolar RNA [NR_002559]	9297		62621435	chr11	62621376	-	hs|11q12.3	NR_002559	chr11:62621435-62621376	NR_002559
A_23_P65518	6.35144	2.66708	6.35144	up	DACT1	dishevelled-binding antagonist of beta-catenin 1	FALSE	Homo sapiens dishevelled-binding antagonist of beta-catenin 1 (DACT1), transcript variant 1, mRNA [NM_016651]	51339	GO:0005515|GO:0045732|GO:0030054|GO:0008013|GO:0030877|GO:0030178|GO:2000095|GO:0030177|GO:0045202|GO:0035413|GO:0005829|GO:0035412|GO:1900107|GO:0005737|GO:0031647|GO:0046329|GO:0005080|GO:0016055|GO:0051018|GO:0090090|GO:0070097|GO:2000134|GO:0000122|GO:0001702|GO:0048813|GO:0050808|GO:0048619|GO:0045600|GO:0005654	59114772	chr14	59114713	+	hs|14q23.1	NM_016651	chr14:59114713-59114772	NM_016651	Hs.48950
A_19_P00315543	3.49818	1.8066	3.49818	up	LINC01512	long intergenic non-protein coding RNA 1512	FALSE	Homo sapiens long intergenic non-protein coding RNA 1512 (LINC01512), long non-coding RNA [NR_024478]	100132354		43905627	chr6	43905568	+	hs|6p21.1		chr6:43905568-43905627	NR_024478	Hs.376232
A_24_P280833	2.21173	1.14517	2.21173	up	LOC100129138	THAP domain containing, apoptosis associated protein 3 pseudogene	FALSE	Homo sapiens THAP domain containing, apoptosis associated protein 3 pseudogene (LOC100129138), non-coding RNA [NR_033990]	100129138		104616395	chr1	104616336	+	hs|1p21.1	NR_033990	chr1:104616336-104616395	NR_033990	Hs.514487
A_33_P3413987	-6.85296	-2.77673	6.85296	down	SERPING1	serpin peptidase inhibitor, clade G (C1 inhibitor), member 1	FALSE	Homo sapiens serpin peptidase inhibitor, clade G (C1 inhibitor), member 1 (SERPING1), transcript variant 1, mRNA [NM_000062]	710	GO:0005515|GO:0001869|GO:0004867|GO:0008015|GO:0007568|GO:0030168|GO:0072562|GO:0005576|GO:0005615|GO:0010951|GO:0007596|GO:0045087|GO:0007597|GO:0002576|GO:0006958|GO:0031093|GO:0042730|GO:0070062	57367840	chr11	57367781	+	hs|11q12.1	NM_000062	chr11:57367781-57367840	NM_000062	Hs.384598
A_33_P3296587	-2.19814	-1.13629	2.19814	down	CP	ceruloplasmin (ferroxidase)	FALSE	Homo sapiens ceruloplasmin (ferroxidase) (CP), transcript variant 1, mRNA [NM_000096]	1356	GO:0006879|GO:0004322|GO:0005507|GO:0051087|GO:0072562|GO:0005576|GO:0005765|GO:0055085|GO:0005615|GO:0006825|GO:0070062|GO:0055114	148890708	chr3	148890649	-	hs|3q24	NM_000096	chr3:148890708-148890649	NM_000096	Hs.558314
A_32_P159445	-5.13191	-2.3595	5.13191	down	IQSEC2	IQ motif and Sec7 domain 2	FALSE	Homo sapiens IQ motif and Sec7 domain 2 (IQSEC2), transcript variant 2, mRNA [NM_015075]	23096	GO:0043547|GO:0005802|GO:0005086|GO:0030054|GO:0030036|GO:0032012|GO:0005634|GO:0016192	53263787	chrX	53263728	-	hs|Xp11.22	NM_015075	chrX:53263787-53263728	NM_015075	Hs.496138
A_23_P214821	2.15144	1.1053	2.15144	up	EDN1	endothelin 1	FALSE	Homo sapiens endothelin 1 (EDN1), transcript variant 1, mRNA [NM_001955]	1906	GO:0005515|GO:0019722|GO:0005615|GO:0006885|GO:0019229|GO:0007507|GO:0001516|GO:0014032|GO:0015758|GO:0032496|GO:0003100|GO:0031583|GO:0030335|GO:0043179|GO:0010193|GO:0030593|GO:0035994|GO:0044321|GO:0000122|GO:0001701|GO:0005125|GO:0014065|GO:0032269|GO:0010595|GO:0007186|GO:0005179|GO:0035815|GO:0016049|GO:0010460|GO:0035810|GO:0030072|GO:0008284|GO:0042482|GO:0030818|GO:0007267|GO:0010259|GO:…	12296731	chr6	12296672	+	hs|6p24.1	NM_001955	chr6:12296672-12296731	NM_001955	Hs.511899
A_33_P3286481	2.78881	1.47965	2.78881	up			FALSE				52522449	chr6	52522393	+	hs|6p12.2		chr6:52522393-52522449
A_33_P3235400	-4.11231	-2.03995	4.11231	down	HDGF	hepatoma-derived growth factor	FALSE	Homo sapiens hepatoma-derived growth factor (HDGF), transcript variant 1, mRNA [NM_004494]	3068	GO:0008283|GO:0001106|GO:0000122|GO:0003677|GO:0005615|GO:0006351|GO:0030968|GO:0001222|GO:0007165|GO:0005737|GO:0000166|GO:0017053|GO:0005654|GO:0006987|GO:0044267|GO:0008083|GO:0008201	156713610	chr1	156713551	-	hs|1q23.1	NM_004494	chr1:156713610-156713551	NM_004494	Hs.743948
A_32_P5276	9.4245	3.23642	9.4245	up	ARHGEF26	Rho guanine nucleotide exchange factor (GEF) 26	FALSE	Homo sapiens Rho guanine nucleotide exchange factor (GEF) 26 (ARHGEF26), transcript variant 1, mRNA [NM_001251962]	26084	GO:0032321|GO:0001886|GO:0097178|GO:0005089|GO:0001726	153975020	chr3	153974961	+	hs|3q25.2	NM_001251962	chr3:153974961-153975020	NM_001251962	Hs.240845
A_23_P20392	2.05972	1.04245	2.05972	up	PSD3	pleckstrin and Sec7 domain containing 3	FALSE	Homo sapiens pleckstrin and Sec7 domain containing 3 (PSD3), transcript variant 1, mRNA [NM_015310]	23362	GO:0043547|GO:0005802|GO:0005086|GO:0030054|GO:0045211|GO:0030182|GO:0032012|GO:0014069|GO:0016192	18385112	chr8	18385053	-	hs|8p22	NM_015310	chr8:18385112-18385053	NM_015310	Hs.434255
A_23_P501713	-5.89529	-2.55956	5.89529	down	IL1F10	interleukin 1 family, member 10 (theta)	FALSE	Homo sapiens interleukin 1 family, member 10 (theta) (IL1F10), transcript variant 1, mRNA [NM_032556]	84639	GO:0005149|GO:0019221|GO:0005615|GO:0005125	113832925	chr2	113832866	+	hs|2q13	NM_032556	chr2:113832866-113832925	NM_032556	Hs.306974
A_24_P216087	3.779	1.91801	3.779	up	PAF1	Paf1, RNA polymerase II associated factor, homolog (S. cerevisiae)	FALSE	Homo sapiens Paf1, RNA polymerase II associated factor, homolog (S. cerevisiae) (PAF1), transcript variant 1, mRNA [NM_019088]	54623	GO:0005515|GO:0006378|GO:0033523|GO:0000993|GO:0000122|GO:0001711|GO:0006351|GO:0071222|GO:0045638|GO:0045944|GO:0003682|GO:0019827|GO:0032968|GO:0016593|GO:0016055|GO:0010390|GO:0031442	39876843	chr19	39876784	-	hs|19q13.2	NM_019088	chr19:39876843-39876784	NM_019088	Hs.466714
A_24_P212819	-15.0372	-3.91046	15.0372	down			FALSE	Homo sapiens cDNA FLJ25155 fis, clone CBR07976. [AK057884]			46039332	chr13	46039273	-	hs|13q14.13	AK057884	chr13:46039332-46039273		Hs.507948
A_33_P3377994	-4.35016	-2.12107	4.35016	down	WNK4	WNK lysine deficient protein kinase 4	FALSE	Homo sapiens WNK lysine deficient protein kinase 4 (WNK4), mRNA [NM_032387]	65266	GO:0005515|GO:0006821|GO:0090188|GO:0050801|GO:0070294|GO:0005524|GO:0019869|GO:0035556|GO:0005737|GO:0008104|GO:0004674|GO:0050794|GO:0072156|GO:0006468|GO:0005923|GO:0006811	40946873	chr17	40946814	+	hs|17q21.31	NM_032387	chr17:40946814-40946873	NM_032387	Hs.105448
A_33_P3244007	2.48345	1.31234	2.48345	up	NEBL	nebulette	FALSE	nebulette [Source:HGNC Symbol;Acc:HGNC:16932] [ENST00000377119]	10529	GO:0008092|GO:0005515|GO:0071691|GO:0030018|GO:0001725|GO:0051015|GO:0031005|GO:0008307|GO:0005523|GO:0070062|GO:0031674	21156747	chr10	21156688	-	hs|10p12.31		chr10:21156747-21156688
A_19_P00318813	-2.58552	-1.37045	2.58552	down	LOC101928738	uncharacterized LOC101928738	FALSE		101928738		77899201	chr17	77899142	+	hs|17q25.3		chr17:77899142-77899201		Hs.629500
A_21_P0004987	-2.35088	-1.2332	2.35088	down	lnc-GMDS-4	lnc-GMDS-4:2	FALSE	LNCipedia lincRNA (lnc-GMDS-4), lincRNA [lnc-GMDS-4:2]			1309631	chr6	1309572	-	hs|6p25.3		chr6:1309631-1309572
A_24_P32085	3.57292	1.8371	3.57292	up	MOB3B	MOB kinase activator 3B	FALSE	Homo sapiens MOB kinase activator 3B (MOB3B), mRNA [NM_024761]	79817	GO:0005515|GO:0046872	27326043	chr9	27325984	-	hs|9p21.2	NM_024761	chr9:27326043-27325984	NM_024761	Hs.369022
A_33_P3292130	-4.8823	-2.28756	4.8823	down	XLOC_l2_013383		FALSE	BROAD Institute lincRNA (XLOC_l2_013383), lincRNA [TCONS_l2_00025857]			45851133	chr7	45851074	+	hs|7p12.3		chr7:45851074-45851133
A_33_P3424577	-3.54979	-1.82773	3.54979	down			FALSE	T cell receptor beta constant 1 [Source:HGNC Symbol;Acc:HGNC:12156] [ENST00000613594]			142499838	chr7	142499120	+	hs|7q34	A23747	chr7:142499120-142499838		Hs.449320
A_33_P3276112	-2.35725	-1.23711	2.35725	down	lnc-CTD-2517M22.14.1-1	lnc-CTD-2517M22.14.1-1:3	FALSE	Homo sapiens cDNA FLJ44789 fis, clone BRACE3038760. [AK126743]			145722802	chr8	145722743	-	hs|8q24.3	AK126743	chr8:145722802-145722743		Hs.521937
A_33_P3562537	-2.67099	-1.41737	2.67099	down	RET	ret proto-oncogene	FALSE	Homo sapiens ret proto-oncogene (RET), transcript variant 4, mRNA [NM_020630]	5979	GO:0005515|GO:0001657|GO:0060041|GO:0005886|GO:0097021|GO:0071300|GO:0001755|GO:0001838|GO:0030155|GO:0043231|GO:0061146|GO:0005737|GO:0000165|GO:0033619|GO:0004872|GO:2001241|GO:0072300|GO:0007156|GO:0007158|GO:0035799|GO:0030335|GO:0042551|GO:0006919|GO:0042493|GO:0005509|GO:0033630|GO:0014042|GO:0018108|GO:0005524|GO:0048484|GO:0060384|GO:0043235|GO:0045793|GO:0007165|GO:0005887|GO:0010976|GO:…	43622272	chr10	43622213	+	hs|10q11.21	NM_020630	chr10:43622213-43622272	NM_020630	Hs.350321
A_21_P0005784	-7.71841	-2.9483	7.71841	down	lnc-ERICH1-2	lnc-ERICH1-2:4	FALSE	LNCipedia lincRNA (lnc-ERICH1-2), lincRNA [lnc-ERICH1-2:4]			1237123	chr8	1237064	-	hs|8p23.3		chr8:1237123-1237064
A_21_P0002205	-7.34335	-2.87644	7.34335	down	lnc-MTA3-3	lnc-MTA3-3:1	FALSE	LNCipedia lincRNA (lnc-MTA3-3), lincRNA [lnc-MTA3-3:1]			43358582	chr2	43358523	+	hs|2p21		chr2:43358523-43358582
A_19_P00800206	-5.17406	-2.3713	5.17406	down	LOC400958	uncharacterized LOC400958	FALSE	Homo sapiens uncharacterized LOC400958 (LOC400958), long non-coding RNA [NR_036586]	400958		65129780	chr2	65129721	-	hs|2p14		chr2:65129780-65129721	NR_036586	Hs.591565
A_24_P295999	-2.67965	-1.42204	2.67965	down	CD4	CD4 molecule	FALSE	Homo sapiens CD4 molecule (CD4), transcript variant 1, mRNA [NM_000616]	920	GO:0005515|GO:0050852|GO:0042289|GO:0005886|GO:0030260|GO:0031295|GO:0050731|GO:0001816|GO:0042803|GO:0050850|GO:0006955|GO:0001948|GO:0042101|GO:0045860|GO:0016032|GO:0004872|GO:0032507|GO:0050863|GO:0019901|GO:0015026|GO:0045234|GO:0050690|GO:0045058|GO:0006948|GO:0050829|GO:0045086|GO:0007165|GO:0030217|GO:0045087|GO:0005789|GO:0005788|GO:0045121|GO:0008270|GO:0016021|GO:0019899|GO:0007169|GO:…	6929969	chr12	6929910	+	hs|12p13.31	NM_000616	chr12:6929910-6929969	NM_000616	Hs.631659
A_21_P0009343	-3.3283	-1.73478	3.3283	down	TBX2-AS1	TBX2 antisense RNA 1	FALSE	Homo sapiens TBX2 antisense RNA 1 (TBX2-AS1), transcript variant 1, long non-coding RNA [NR_125749]	103689912		59470886	chr17	59470827	-	hs|17q23.2	NR_125749	chr17:59470886-59470827	NR_125749
A_21_P0008399	-2.78677	-1.47859	2.78677	down	lnc-KIF26A-1	lnc-KIF26A-1:1	FALSE	LNCipedia lincRNA (lnc-KIF26A-1), lincRNA [lnc-KIF26A-1:1]			104676041	chr14	104675982	+	hs|14q32.33		chr14:104675982-104676041
A_23_P131096	2.86852	1.52031	2.86852	up	POLRMT	polymerase (RNA) mitochondrial (DNA directed)	FALSE	Homo sapiens polymerase (RNA) mitochondrial (DNA directed) (POLRMT), mRNA [NM_005035]	5442	GO:0042645|GO:0005739|GO:0005515|GO:0010467|GO:0006996|GO:0003899|GO:0005759|GO:0006391|GO:0007005|GO:0006390|GO:0003677	617843	chr19	617784	-	hs|19p13.3	NM_005035	chr19:617843-617784	NM_005035	Hs.254113
A_23_P37127	2.21647	1.14826	2.21647	up	FOXA1	forkhead box A1	FALSE	Homo sapiens forkhead box A1 (FOXA1), mRNA [NM_004496]	3169	GO:0003700|GO:0006366|GO:0044212|GO:0000981|GO:2000049|GO:0005634|GO:0010719|GO:0045880|GO:0051091|GO:0048646|GO:0045944|GO:0006338|GO:0021904|GO:0060738|GO:0032355|GO:0060528|GO:0060743|GO:0060741|GO:0019904|GO:0060740|GO:0005730|GO:0048665|GO:0000122|GO:0042593|GO:0003677|GO:0043565|GO:0005902|GO:0001077|GO:0045931|GO:0060441|GO:0045666|GO:0060487|GO:0033148|GO:0042445|GO:0008134	38059605	chr14	38059546	-	hs|14q21.1	NM_004496	chr14:38059605-38059546	NM_004496	Hs.163484
A_33_P3322804	-2.06612	-1.04692	2.06612	down	NTRK2	neurotrophic tyrosine kinase, receptor, type 2	FALSE	Homo sapiens neurotrophic tyrosine kinase, receptor, type 2 (NTRK2), transcript variant f, mRNA [NM_001291937]	4915	GO:0035584|GO:0048709|GO:0010996|GO:0060291|GO:2000811|GO:0042803|GO:0043524|GO:0032314|GO:0046777|GO:0045211|GO:0071356|GO:0009416|GO:0007612|GO:0005791|GO:0048786|GO:0048403|GO:0009986|GO:0007616|GO:0051968|GO:0007568|GO:0046548|GO:0046928|GO:0018108|GO:0014068|GO:0060076|GO:0043235|GO:0046875|GO:0005887|GO:0010976|GO:0060175|GO:0050773|GO:0048935|GO:0007623|GO:0050772|GO:0010008|GO:0007631|GO:…	87366999	chr9	87366940	+	hs|9q21.33	NM_001291937	chr9:87366940-87366999	NM_001291937	Hs.494312
A_19_P00319155	-5.17678	-2.37205	5.17678	down	LOC100126447	uncharacterized LOC100126447	FALSE	PREDICTED: Homo sapiens uncharacterized LOC100126447 (LOC100126447), misc_RNA [XR_109781]	100126447		115945180	chrX	115945121	-	hs|Xq23	XR_109781	chrX:115945180-115945121	XR_109781	Hs.695847
A_19_P00812723	-2.68927	-1.42722	2.68927	down	lnc-ZADH2-1	lnc-ZADH2-1:3	FALSE	LNCipedia lincRNA (lnc-ZADH2-1), lincRNA [lnc-ZADH2-1:3]			72880197	chr18	72880138	-	hs|18q22.3		chr18:72880197-72880138
A_21_P0010986	4.959	2.31005	4.959	up	U2AF1	U2 small nuclear RNA auxiliary factor 1	FALSE	Homo sapiens U2 small nuclear RNA auxiliary factor 1 (U2AF1), transcript variant c, mRNA [NM_001025204]	7307	GO:0005515|GO:0006397|GO:0008380|GO:0006369|GO:0010467|GO:0015030|GO:0006366|GO:0031124|GO:0050733|GO:0071013|GO:0046872|GO:0006406|GO:0000166|GO:0016607|GO:0000398|GO:0005654|GO:0005681	44514780	chr21	44514631	-	hs|21q22.3	NM_001025204	chr21:44514780-44514631	NM_001025204	Hs.365116
A_33_P3304097	-10.0763	-3.33289	10.0763	down			FALSE				148344398	chr7	148344339	-	hs|7q36.1		chr7:148344398-148344339
A_23_P44244	-2.37204	-1.24613	2.37204	down	SMARCA1	SWI/SNF related, matrix associated, actin dependent regulator of chromatin, subfamily a, member 1	FALSE	Homo sapiens SWI/SNF related, matrix associated, actin dependent regulator of chromatin, subfamily a, member 1 (SMARCA1), transcript variant 1, mRNA [NM_003069]	6594	GO:0005515|GO:0070615|GO:0043044|GO:0004386|GO:0031491|GO:0005634|GO:0003677|GO:0005524|GO:0006351|GO:0000733|GO:0007420|GO:0030182|GO:0006338|GO:0045893|GO:0016589|GO:0008094	128580725	chrX	128580666	-	hs|Xq25	NM_003069	chrX:128580725-128580666	NM_003069	Hs.152292
A_23_P116587	2.92636	1.54911	2.92636	up	OMP	olfactory marker protein	FALSE	Homo sapiens olfactory marker protein (OMP), mRNA [NM_006189]	4975	GO:0030424|GO:0007608|GO:0007165|GO:0005737|GO:0043025|GO:0007268|GO:0005634|GO:0004871|GO:0022008	76814320	chr11	76814261	+	hs|11q13.5	NM_006189	chr11:76814261-76814320	NM_006189	Hs.673853
A_21_P0007892	-2.06276	-1.04458	2.06276	down	lnc-TMEM116-1	lnc-TMEM116-1:1	FALSE	Homo sapiens mRNA; cDNA DKFZp686P0929 (from clone DKFZp686P0929). [AL833501]			112332702	chr12	112332643	-	hs|12q24.13		chr12:112332702-112332643		Hs.506815
A_21_P0014754	-2.51874	-1.3327	2.51874	down			FALSE				150261851	chr3	150261792	+	hs|3q25.1		chr3:150261792-150261851
A_33_P3872301	-9.3635	-3.22705	9.3635	down	SNAR-C3	small ILF3/NF90-associated RNA C3	FALSE	602075775F1 NIH_MGC_62 Homo sapiens cDNA clone IMAGE:4242834 5', mRNA sequence [BF570763]	100170226							BF570763			Hs.467061
A_21_P0009114	-2.63753	-1.39919	2.63753	down	LOC101928659	uncharacterized LOC101928659	FALSE	PREDICTED: Homo sapiens uncharacterized LOC101928659 (LOC101928659), ncRNA [XR_243494]	101928659		87351640	chr16	87351581	+	hs|16q24.2	XR_243494	chr16:87351581-87351640	XR_243494
A_24_P244410	5.28356	2.40151	5.28356	up	ANAPC15	anaphase promoting complex subunit 15	FALSE	Homo sapiens anaphase promoting complex subunit 15 (ANAPC15), transcript variant 3, mRNA [NM_014042]	25906	GO:0005622|GO:0007067|GO:0005680|GO:0090266|GO:0051301	71821178	chr11	71820960	-	hs|11q13.4	NM_014042	chr11:71821178-71820960	NM_014042	Hs.38044
A_21_P0010141	-7.30323	-2.86853	7.30323	down	MIR99AHG	mir-99a-let-7c cluster host gene (non-protein coding)	FALSE	mir-99a-let-7c cluster host gene (non-protein coding) [Source:HGNC Symbol;Acc:HGNC:1274] [ENST00000435697]	388815		17860212	chr21	17860153	+	hs|21q21.1		chr21:17860153-17860212
A_23_P214354	2.25437	1.17272	2.25437	up	EXOC2	exocyst complex component 2	FALSE	Homo sapiens exocyst complex component 2 (EXOC2), transcript variant 1, mRNA [NM_018303]	55770	GO:0005515|GO:0006996|GO:0005886|GO:0019901|GO:0006893|GO:0006887|GO:0015031|GO:0005829|GO:0043231|GO:0047485|GO:0000145|GO:0016020|GO:0061024|GO:0017160|GO:0044267	486031	chr6	485972	-	hs|6p25.3	NM_018303	chr6:486031-485972	NM_018303	Hs.484412
A_21_P0001638	-6.30843	-2.65728	6.30843	down	lnc-RP5-915N17.9.1-1	lnc-RP5-915N17.9.1-1:1	FALSE	LNCipedia lincRNA (lnc-RP5-915N17.9.1-1), lincRNA [lnc-RP5-915N17.9.1-1:1]			229027257	chr1	229027198	-	hs|1q42.13		chr1:229027257-229027198		Hs.376995
A_24_P231546	-2.63392	-1.39721	2.63392	down	FAM178B	family with sequence similarity 178, member B	FALSE	Homo sapiens family with sequence similarity 178, member B (FAM178B), transcript variant B, mRNA [NM_016490]	51252		97541686	chr2	97541627	-	hs|2q11.2	NM_016490	chr2:97541686-97541627	NM_016490	Hs.107922
A_21_P0005721	-2.65386	-1.40809	2.65386	down	NCRNA00249	uncharacterized LOC101926947	FALSE	PREDICTED: Homo sapiens uncharacterized LOC101926947 (NCRNA00249), transcript variant X2, ncRNA [XR_426330]	101926947		74816962	chr8	74794512	+	hs|8q21.11	XR_426330	chr8:74794512-74816962	XR_426330	Hs.600601
A_32_P59811	-5.61146	-2.48838	5.61146	down			FALSE	Synthetic construct Homo sapiens gateway clone IMAGE:100022192 3' read RPL6 mRNA. [CU692621]			112844131	chr12	112843816	+	hs|12q24.13	CU692621	chr12:112843816-112844131
A_33_P3378880	-5.43398	-2.44201	5.43398	down	HIST1H4C	histone cluster 1, H4c	FALSE	histone cluster 1, H4c [Source:HGNC Symbol;Acc:HGNC:4787] [ENST00000377803]	8364	GO:0005515|GO:0010467|GO:0006325|GO:0005634|GO:0045653|GO:0000723|GO:0000183|GO:0000786|GO:0070062|GO:0035574|GO:0035575|GO:0046982|GO:0006334|GO:0006335|GO:0005576|GO:0006336|GO:0000228|GO:0003677|GO:0032776|GO:0034080|GO:0043234|GO:0016020|GO:0045814|GO:0040029|GO:0005654|GO:0000278	26104189	chr6	26104130	+	hs|6p22.2	BC130558	chr6:26104130-26104189		Hs.46423
A_24_P70888	4.65316	2.21821	4.65316	up	PLXNB2	plexin B2	FALSE	Homo sapiens plexin B2 (PLXNB2), mRNA [NM_012401]	23654	GO:0005515|GO:0009986|GO:0008360|GO:2001222|GO:0001843|GO:0007405|GO:0005622|GO:0017154|GO:0005887|GO:0007420|GO:0071526|GO:0001932|GO:0050772|GO:0032319|GO:0070062	50713889	chr22	50713830	-	hs|22q13.33	NM_012401	chr22:50713889-50713830	NM_012401	Hs.3989
A_33_P3306217	-8.39695	-3.06987	8.39695	down	TRIM39	tripartite motif containing 39	FALSE	Homo sapiens tripartite motif containing 39 (TRIM39), transcript variant 2, mRNA [NM_172016]	56658	GO:0005739|GO:0005515|GO:0016567|GO:0016874|GO:2001235|GO:0006915|GO:0008270|GO:2000059|GO:0042802|GO:0005829	30309837	chr6	30309778	+	hs|6p22.1	NM_172016	chr6:30309778-30309837	NM_172016	Hs.413493
A_33_P3216442	-4.18096	-2.06383	4.18096	down	COL11A2	collagen, type XI, alpha 2	FALSE	Homo sapiens collagen, type XI, alpha 2 (COL11A2), transcript variant 1, mRNA [NM_080680]	1302	GO:0005515|GO:0005592|GO:0051216|GO:0007605|GO:0005576|GO:0046872|GO:0001501|GO:0022617|GO:0030020|GO:0030198|GO:0030199|GO:0030574|GO:0060021|GO:0005788|GO:0030674|GO:0060023	33130736	chr6	33130677	-	hs|6p21.32	NM_080680	chr6:33130736-33130677	NM_080680	Hs.390171
A_21_P0000245	-2.31382	-1.21028	2.31382	down	SNORD18A	small nucleolar RNA, C/D box 18A	FALSE	Homo sapiens small nucleolar RNA, C/D box 18A (SNORD18A), small nucleolar RNA [NR_002441]	595098		66795642	chr15	66795583	-	hs|15q22.31	NR_002441	chr15:66795642-66795583	NR_002441
A_33_P3210647	-2.31494	-1.21097	2.31494	down	COL16A1	collagen, type XVI, alpha 1	FALSE	Homo sapiens collagen, type XVI, alpha 1 (COL16A1), mRNA [NM_001856]	1307	GO:0005515|GO:0007565|GO:0005578|GO:0005576|GO:0005597|GO:0005178|GO:0022617|GO:0071230|GO:0007229|GO:0030198|GO:0030574|GO:0005788|GO:0007155	32148595	chr1	32148536	-	hs|1p35.2	NM_001856	chr1:32148595-32148536	NM_001856	Hs.368921
A_33_P3353712	2.35027	1.23283	2.35027	up	RER1	retention in endoplasmic reticulum sorting receptor 1	FALSE	Homo sapiens retention in endoplasmic reticulum sorting receptor 1 (RER1), mRNA [NM_007033]	11079	GO:0003674|GO:0030173|GO:0005793|GO:0005794|GO:0009986|GO:0006890|GO:0033130|GO:0071340|GO:0090004	2333764	chr1	2333705	+	hs|1p36.32	NM_007033	chr1:2333705-2333764	NM_007033	Hs.525527
A_33_P3239317	-2.13444	-1.09386	2.13444	down	LINC01144	long intergenic non-protein coding RNA 1144	FALSE	Homo sapiens long intergenic non-protein coding RNA 1144 (LINC01144), long non-coding RNA [NR_024270]	400752		45771296	chr1	45771237	+	hs|1p34.1	NR_024270	chr1:45771237-45771296	NR_024270	Hs.334348
A_32_P538017	-2.44829	-1.29177	2.44829	down	TBX10	T-box 10	FALSE	Homo sapiens T-box 10 (TBX10), mRNA [NM_005995]	347853	GO:0003700|GO:0006357|GO:0005634|GO:0009653|GO:0003677|GO:0006351	67398871	chr11	67398812	-	hs|11q13.2	NM_005995	chr11:67398871-67398812	NM_005995	Hs.454480
A_21_P0005187	-7.16178	-2.84032	7.16178	down	lnc-DLL1-4	lnc-DLL1-4:1	FALSE	LNCipedia lincRNA (lnc-DLL1-4), lincRNA [lnc-DLL1-4:1]			170453210	chr6	170453151	-	hs|6q27		chr6:170453210-170453151
A_23_P416314	-5.0512	-2.33663	5.0512	down	HRASLS5	HRAS-like suppressor family, member 5	FALSE	Homo sapiens HRAS-like suppressor family, member 5 (HRASLS5), transcript variant 1, mRNA [NM_054108]	117245	GO:0016746|GO:0008152	63229094	chr11	63229035	-	hs|11q12.3	NM_054108	chr11:63229094-63229035	NM_054108	Hs.410316
A_33_P3384997	-2.02032	-1.01459	2.02032	down			FALSE	ribosomal protein S20 pseudogene 32 [Source:HGNC Symbol;Acc:HGNC:36444] [ENST00000456044]			27591747	chr13	27591691	-	hs|13q12.13		chr13:27591747-27591691
A_33_P3257866	-4.31543	-2.10951	4.31543	down	PYY2	peptide YY, 2 (pseudogene)	FALSE	Homo sapiens peptide YY, 2 (pseudogene) (PYY2), non-coding RNA [NR_003064]	23615	GO:0005576	26554511	chr17	26554452	+	hs|17q11.2	NR_003064	chr17:26554452-26554511	NR_003064	Hs.157195
A_21_P0001433	-6.15874	-2.62263	6.15874	down	lnc-RNF187-1	lnc-RNF187-1:1	FALSE	LNCipedia lincRNA (lnc-RNF187-1), lincRNA [lnc-RNF187-1:1]			228697974	chr1	228697915	+	hs|1q42.13		chr1:228697915-228697974
A_23_P65584	3.108	1.63599	3.108	up	COQ6	coenzyme Q6 monooxygenase	FALSE	Homo sapiens coenzyme Q6 monooxygenase (COQ6), transcript variant 1, mRNA [NM_182476]	51004	GO:0005739|GO:0006744|GO:0004497|GO:0005794|GO:0050660|GO:0016709|GO:0044550|GO:0044281|GO:0042995|GO:0055114	74427892	chr14	74426183	+	hs|14q24.3	NM_182476	chr14:74426183-74427892	NM_182476	Hs.131555
A_33_P3412438	-2.1816	-1.12538	2.1816	down			FALSE				1581869	chrX	1581810	+	hs|Xp22.33		chrX:001581810-001581869
A_33_P3681213	-3.351	-1.74459	3.351	down	PREPL	prolyl endopeptidase-like	FALSE	Homo sapiens prolyl endopeptidase-like (PREPL), transcript variant 1, mRNA [NM_006036]	9581	GO:0005794|GO:0004252|GO:0006508|GO:0005856|GO:0070008|GO:0005829	44549028	chr2	44548969	-	hs|2p21	NM_006036	chr2:44549028-44548969	NM_006036	Hs.444349
A_21_P0002054	-2.00797	-1.00574	2.00797	down	LOC339803	uncharacterized LOC339803	FALSE	Homo sapiens uncharacterized LOC339803 (LOC339803), long non-coding RNA [NR_036496]	339803		61371968	chr2	61371909	-	hs|2p15	NR_036496	chr2:61371968-61371909	NR_036496	Hs.252433
A_19_P00317519	-2.04878	-1.03476	2.04878	down	LOC101927043	uncharacterized LOC101927043	FALSE	ALU1_HUMAN (P39188) Alu subfamily J sequence contamination warning entry, partial (20%) [THC2550964]	101927043		47559040	chr2	47558981	-	hs|2p21		chr2:47559040-47558981
A_21_P0014048	-2.65317	-1.40772	2.65317	down			FALSE	MAFF interacting protein (pseudogene) [Source:HGNC Symbol;Acc:HGNC:31102] [ENST00000620700]			13309590	chrY	13309534	-	hs|Yq11.1		chrY:13309590-13309534
A_32_P219520	-2.51352	-1.32971	2.51352	down	TNFAIP8	tumor necrosis factor, alpha-induced protein 8	FALSE	Homo sapiens tumor necrosis factor, alpha-induced protein 8 (TNFAIP8), transcript variant 1, mRNA [NM_014350]	25816	GO:0043066|GO:0005737|GO:0050830|GO:0032611|GO:0043154|GO:0043027	118730290	chr5	118730231	+	hs|5q23.1	NM_014350	chr5:118730231-118730290	NM_014350	Hs.656274
A_33_P3272823	-6.64385	-2.73202	6.64385	down	MAG	myelin associated glycoprotein	FALSE	Homo sapiens myelin associated glycoprotein (MAG), transcript variant 1, mRNA [NM_002361]	4099	GO:0043220|GO:0048011|GO:0005886|GO:0021762|GO:0007596|GO:0033270|GO:0030246|GO:0050771|GO:0016021|GO:0050900|GO:0007155|GO:0050770	35802917	chr19	35802858	+	hs|19q13.12	NM_002361	chr19:35802858-35802917	NM_002361	Hs.643440
A_21_P0014686	4.33278	2.11529	4.33278	up			FALSE	Homo sapiens cDNA FLJ13825 fis, clone THYRO1000558. [AK023887]			89463788	chr16	89463729	-	hs|16q24.3	AK023887	chr16:89463788-89463729		Hs.659870
A_33_P3303557	-11.226	-3.48877	11.226	down			FALSE				30968988	chr21	30968929	-	hs|21q21.3		chr21:030968988-030968929
A_19_P00319528	2.14473	1.1008	2.14473	up	LOC100507420	uncharacterized LOC100507420	FALSE	Homo sapiens uncharacterized LOC100507420 (LOC100507420), transcript variant 1, long non-coding RNA [NR_121620]	100507420		37278919	chr8	37278860	-	hs|8p11.23	NR_121620	chr8:37278919-37278860	NR_121620	Hs.149545
A_23_P17382	3.35613	1.7468	3.35613	up	ZNF335	zinc finger protein 335	FALSE	Homo sapiens zinc finger protein 335 (ZNF335), mRNA [NM_022095]	63925	GO:0005515|GO:0006355|GO:0044212|GO:0080182|GO:0050671|GO:0002052|GO:0005634|GO:0000979|GO:0001701|GO:0006351|GO:0046872|GO:0048854|GO:0035097|GO:0050769|GO:0007420|GO:0048812|GO:0040029|GO:0051569|GO:0021895	44577685	chr20	44577626	-	hs|20q13.12	NM_022095	chr20:44577685-44577626	NM_022095	Hs.174193
A_19_P00317871	2.78153	1.47588	2.78153	up	PVT1	Pvt1 oncogene (non-protein coding)	FALSE	Homo sapiens Pvt1 oncogene (non-protein coding) (PVT1), long non-coding RNA [NR_003367]	5820		128902977	chr8	128902918	+	hs|8q24.21	NR_003367	chr8:128902918-128902977	NR_003367	Hs.133107
A_33_P3436732	-8.28823	-3.05106	8.28823	down	DSCR10	Down syndrome critical region 10 (non-protein coding)	FALSE	Homo sapiens Down syndrome critical region 10 (non-protein coding) (DSCR10), long non-coding RNA [NR_027695]	259234	GO:0008150|GO:0003674|GO:0005575	39580554	chr21	39580495	+	hs|21q22.13	NR_027695	chr21:39580495-39580554	NR_027695	Hs.147695
A_33_P3372501	-3.15305	-1.65675	3.15305	down	PPP1R13B	protein phosphatase 1, regulatory subunit 13B	FALSE	Homo sapiens protein phosphatase 1, regulatory subunit 13B (PPP1R13B), mRNA [NM_015316]	23368	GO:0005515|GO:0005737|GO:0072332|GO:0005886|GO:0005654|GO:0005634|GO:0045786|GO:0008134	104206483	chr14	104206424	-	hs|14q32.33	NM_015316	chr14:104206483-104206424	NM_015316	Hs.709297
A_23_P118150	-2.27614	-1.18659	2.27614	down	ARL6IP1	ADP-ribosylation factor-like 6 interacting protein 1	FALSE	Homo sapiens ADP-ribosylation factor-like 6 interacting protein 1 (ARL6IP1), mRNA [NM_015161]	23204	GO:0005515|GO:0005784|GO:0016020|GO:0006613|GO:0016021|GO:0005829	18803812	chr16	18803753	-	hs|16p12.3	NM_015161	chr16:18803812-18803753	NM_015161	Hs.634882
A_23_P351320	-2.23941	-1.16312	2.23941	down	CDC40	cell division cycle 40	FALSE	Homo sapiens cell division cycle 40 (CDC40), mRNA [NM_015891]	51362	GO:0008380|GO:0005515|GO:0010467|GO:0006369|GO:0006406|GO:0006366|GO:0000398|GO:0031124|GO:0005681|GO:0005654|GO:0071013	110550094	chr6	110550035	+	hs|6q21	NM_015891	chr6:110550035-110550094	NM_015891	Hs.428147
A_23_P98410	-2.15087	-1.10492	2.15087	down	CD3G	CD3g molecule, gamma (CD3-TCR complex)	FALSE	Homo sapiens CD3g molecule, gamma (CD3-TCR complex) (CD3G), mRNA [NM_000073]	917	GO:0050852|GO:0046982|GO:0005886|GO:0031295|GO:0030159|GO:0015031|GO:0042608|GO:0042105|GO:0042110|GO:0006461|GO:0007163|GO:0005887|GO:0070228|GO:0045087|GO:0042101|GO:0050776|GO:0038096|GO:0007166|GO:0004888	118223990	chr11	118223931	+	hs|11q23.3	NM_000073	chr11:118223931-118223990	NM_000073	Hs.2259
A_23_P211598	4.09311	2.0332	4.09311	up	PMM1	phosphomannomutase 1	FALSE	Homo sapiens phosphomannomutase 1 (PMM1), mRNA [NM_002676]	5372	GO:0004615|GO:0043025|GO:0019307|GO:0009298|GO:0006488|GO:0044267|GO:0046872|GO:0043687|GO:0018279|GO:0006013|GO:0005829	41973858	chr22	41973432	-	hs|22q13.2	NM_002676	chr22:41973858-41973432	NM_002676	Hs.75835
A_23_P106481	2.02452	1.01758	2.02452	up	EMC4	ER membrane protein complex subunit 4	FALSE	Homo sapiens ER membrane protein complex subunit 4 (EMC4), transcript variant 1, mRNA [NM_016454]	51234	GO:0072546|GO:0006915|GO:0016021	34520723	chr15	34520664	+	hs|15q14	NM_016454	chr15:34520664-34520723	NM_016454	Hs.250905
A_33_P3303031	-3.20905	-1.68214	3.20905	down	LOC643549	uncharacterized LOC643549	FALSE	Homo sapiens hypothetical protein LOC643549, mRNA (cDNA clone IMAGE:40147028). [BC133006]	643549		44563229	chr20	44563170	-	hs|20q13.12	BC133006	chr20:44563229-44563170		Hs.472856
A_23_P382188	2.68295	1.42382	2.68295	up	STAP2	signal transducing adaptor family member 2	FALSE	Homo sapiens signal transducing adaptor family member 2 (STAP2), transcript variant 2, mRNA [NM_001013841]	55620	GO:0005515|GO:0005737|GO:0005886	4325469	chr19	4325410	-	hs|19p13.3	NM_001013841	chr19:4325469-4325410	NM_001013841	Hs.194385
A_24_P84898	2.23018	1.15716	2.23018	up	FEN1	flap structure-specific endonuclease 1	FALSE	Homo sapiens flap structure-specific endonuclease 1 (FEN1), mRNA [NM_004111]	2237	GO:0005515|GO:0009650|GO:0008409|GO:0090305|GO:0005886|GO:0005634|GO:0006302|GO:0005739|GO:0004527|GO:0006271|GO:0003690|GO:0000723|GO:0004523|GO:0000722|GO:0007613|GO:0008309|GO:0030145|GO:0000287|GO:0005730|GO:0003677|GO:0003684|GO:0006260|GO:0004519|GO:0006281|GO:0016020|GO:0006284|GO:0005654|GO:0043137|GO:0017108|GO:0000278|GO:0000737|GO:0032201|GO:0000738	61564087	chr11	61564029	+	hs|11q12.2	NM_004111	chr11:61564029-61564087	NM_004111	Hs.409065
A_23_P100355	2.14898	1.10365	2.14898	up	PPP4C	protein phosphatase 4, catalytic subunit	FALSE	protein phosphatase 4, catalytic subunit [Source:HGNC Symbol;Acc:HGNC:9319] [ENST00000561610]	5531	GO:0005515|GO:0005815|GO:0005886|GO:0005634|GO:0010569|GO:0038061|GO:0046872|GO:0030289|GO:0004704|GO:0005737|GO:0016311|GO:0005654|GO:0004722	30096106	chr16	30096047	+	hs|16p11.2	XM_006721061	chr16:30096047-30096106	XM_006721061	Hs.534338
A_33_P3221177	-5.94099	-2.5707	5.94099	down	ZDHHC20	zinc finger, DHHC-type containing 20	FALSE	Homo sapiens zinc finger, DHHC-type containing 20 (ZDHHC20), transcript variant 1, mRNA [NM_153251]	253832	GO:0018345|GO:0016020|GO:0005886|GO:0016409|GO:0008270|GO:0016021|GO:0019706	21949276	chr13	21949217	-	hs|13q12.11	NM_153251	chr13:21949276-21949217	NM_153251	Hs.564611
A_33_P3272962	-7.84767	-2.97226	7.84767	down	DEFB128	defensin, beta 128	FALSE	Homo sapiens defensin, beta 128 (DEFB128), mRNA [NM_001037732]	245939	GO:0009986|GO:0045087|GO:0005576|GO:0042742	168586	chr20	168527	-	hs|20p13	NM_001037732	chr20:168586-168527	NM_001037732	Hs.516818
A_21_P0004995	-6.32741	-2.66162	6.32741	down	lnc-ECI2-3	lnc-ECI2-3:1	FALSE	LNCipedia lincRNA (lnc-ECI2-3), lincRNA [lnc-ECI2-3:1]			4399978	chr6	4399919	-	hs|6p25.1		chr6:4399978-4399919
A_23_P114947	2.61681	1.38781	2.61681	up	RGS2	regulator of G-protein signaling 2	FALSE	Homo sapiens regulator of G-protein signaling 2 (RGS2), mRNA [NM_002923]	5997	GO:0005515|GO:0005516|GO:0043005|GO:0005886|GO:0038032|GO:0007283|GO:0060087|GO:0005829|GO:0005739|GO:0010614|GO:0005737|GO:0060452|GO:0043407|GO:0043951|GO:0031116|GO:0045744|GO:0005730|GO:0048487|GO:0006417|GO:0010519|GO:0043547|GO:0007049|GO:0008277|GO:0050873|GO:0009898|GO:0055119|GO:0071877|GO:0005096	192781110	chr1	192781051	+	hs|1q31.2	NM_002923	chr1:192781051-192781110	NM_002923	Hs.78944
A_21_P0006429	-9.15564	-3.19466	9.15564	down	lnc-ARL13A-1	lnc-ARL13A-1:1	FALSE	LNCipedia lincRNA (lnc-ARL13A-1), lincRNA [lnc-ARL13A-1:1]			100262331	chrX	100262272	+	hs|Xq22.1		chrX:100262272-100262331
A_33_P3314301	-4.23714	-2.08309	4.23714	down	SV2C	synaptic vesicle glycoprotein 2C	FALSE	Homo sapiens synaptic vesicle glycoprotein 2C (SV2C), transcript variant 1, mRNA [NM_014979]	22987	GO:0030054|GO:0005886|GO:0022857|GO:0009405|GO:0006836|GO:0030672|GO:0016021|GO:0055085|GO:0008021	75621301	chr5	75621242	+	hs|5q13.3	NM_014979	chr5:75621242-75621301	NM_014979	Hs.663229
A_21_P0000831	-3.5248	-1.81754	3.5248	down	LOC100506368	uncharacterized LOC100506368	FALSE	Homo sapiens uncharacterized LOC100506368 (LOC100506368), long non-coding RNA [NR_038905]	100506368		86711750	chr11	86711691	+	hs|11q14.2	NR_038905	chr11:86711691-86711750	NR_038905	Hs.559920
A_33_P3237207	-2.44186	-1.28798	2.44186	down	C2orf72	chromosome 2 open reading frame 72	FALSE	Homo sapiens chromosome 2 open reading frame 72 (C2orf72), mRNA [NM_001144994]	257407		231912005	chr2	231911946	+	hs|2q37.1	NM_001144994	chr2:231911946-231912005	NM_001144994	Hs.526596
A_21_P0007825	-2.33919	-1.22601	2.33919	down	lnc-DERA-1	lnc-DERA-1:1	FALSE	LNCipedia lincRNA (lnc-DERA-1), lincRNA [lnc-DERA-1:1]			16573983	chr12	16573924	+	hs|12p12.3		chr12:16573924-16573983
A_33_P3290303	10.3795	3.37567	10.3795	up			FALSE	Homo sapiens cDNA FLJ26190 fis, clone ADG05106. [AK129701]			113392085	chr13	113392026	+	hs|13q34	AK129701	chr13:113392026-113392085		Hs.689419
A_21_P0000610	-6.67191	-2.7381	6.67191	down	LINC01060	long intergenic non-protein coding RNA 1060	FALSE	Homo sapiens long intergenic non-protein coding RNA 1060 (LINC01060), long non-coding RNA [NR_033869]	401164		189523059	chr4	189523000	+	hs|4q35.2	NR_033869	chr4:189523000-189523059	NR_033869	Hs.435756
A_23_P217015	-5.21975	-2.38398	5.21975	down	SET	SET nuclear proto-oncogene	FALSE	Homo sapiens SET nuclear proto-oncogene (SET), transcript variant 2, mRNA [NM_003011]	6418	GO:0005515|GO:0010467|GO:0048471|GO:0005783|GO:0008601|GO:0004864|GO:0006334|GO:0005634|GO:0006337|GO:0035067|GO:0043086|GO:0003677|GO:0005829|GO:0006913|GO:0006260|GO:0043234|GO:0042393|GO:0050790|GO:0043524|GO:0005737|GO:0005654|GO:0000278|GO:0045892	131455956	chr9	131455241	+	hs|9q34.11	NM_003011	chr9:131455241-131455956	NM_003011	Hs.436687
A_33_P3299130	-4.35213	-2.12172	4.35213	down			FALSE				136877844	chr9	136877785	+	hs|9q34.2		chr9:136877785-136877844
A_33_P3303542	-9.49282	-3.24684	9.49282	down	SSC5D	scavenger receptor cysteine rich family, 5 domains	FALSE	Homo sapiens scavenger receptor cysteine rich family, 5 domains (SSC5D), transcript variant 1, mRNA [NM_001144950]	284297	GO:2000483|GO:0050830|GO:0042494|GO:0050840|GO:0007275|GO:0005615|GO:0006898|GO:0005622|GO:0031012|GO:0050829|GO:0005737|GO:0016020|GO:0045087|GO:0043236|GO:0001968|GO:0005044	56030362	chr19	56030303	+	hs|19q13.42	NM_001144950	chr19:56030303-56030362	NM_001144950	Hs.554182
A_33_P3247624	-2.61108	-1.38465	2.61108	down	REP15	RAB15 effector protein	FALSE	Homo sapiens RAB15 effector protein (REP15), mRNA [NM_001029874]	387849	GO:0005515|GO:0033572|GO:0048471|GO:0001881|GO:0031901|GO:0055037|GO:0010008	27850385	chr12	27850326	+	hs|12p11.22	NM_001029874	chr12:27850326-27850385	NM_001029874	Hs.269836
A_21_P0000110	-2.08188	-1.05789	2.08188	down	MTRNR2L10	MT-RNR2-like 10	FALSE	Homo sapiens MT-RNR2-like 10 (MTRNR2L10), mRNA [NM_001190708]	100463488	GO:0005737|GO:0005576	55207883	chrX	55207824	-	hs|Xp11.21	NM_001190708	chrX:55207883-55207824	NM_001190708	Hs.722730
A_23_P143006	-2.52119	-1.3341	2.52119	down	PRLH	prolactin releasing hormone	FALSE	Homo sapiens prolactin releasing hormone (PRLH), mRNA [NM_015893]	51052	GO:0006629|GO:0032868|GO:0031861|GO:0005576|GO:0002023|GO:0048483|GO:0009749|GO:0005737|GO:0006112|GO:0001894|GO:0005179|GO:0007186|GO:0040014|GO:0045444|GO:0005184	238475776	chr2	238475717	+	hs|2q37.3	NM_015893	chr2:238475717-238475776	NM_015893	Hs.247710
A_23_P66854	3.22554	1.68954	3.22554	up	KRT20	keratin 20, type I	FALSE	Homo sapiens keratin 20, type I (KRT20), mRNA [NM_019010]	54474	GO:0005882|GO:0005515|GO:0005737|GO:0045109|GO:0005200|GO:0050708|GO:0006915|GO:0033554	39032591	chr17	39032532	-	hs|17q21.2	NM_019010	chr17:39032591-39032532	NM_019010	Hs.84905
A_33_P3259077	-4.11457	-2.04074	4.11457	down	LOC338797	uncharacterized LOC338797	FALSE	Homo sapiens uncharacterized LOC338797 (LOC338797), long non-coding RNA [NR_103736]	338797		131850931	chr12	131850872	+	hs|12q24.33	NR_103736	chr12:131850872-131850931	NR_103736	Hs.592007
A_21_P0011561	-4.02508	-2.00902	4.02508	down	XLOC_l2_005933		FALSE	BROAD Institute lincRNA (XLOC_l2_005933), lincRNA [TCONS_l2_00011026]			81055204	chr17	81055145	+	hs|17q25.3		chr17:81055145-81055204
A_21_P0000652	2.59435	1.37537	2.59435	up	DPY19L2P3	DPY19L2 pseudogene 3	FALSE	Homo sapiens DPY19L2 pseudogene 3 (DPY19L2P3), non-coding RNA [NR_036482]	442524		29727195	chr7	29727136	+	hs|7p14.3		chr7:29727136-29727195	NR_036482	Hs.742012
A_33_P3422113	-2.01714	-1.01231	2.01714	down	ZSCAN12P1	zinc finger and SCAN domain containing 12 pseudogene 1	FALSE	Homo sapiens zinc finger and SCAN domain containing 12 pseudogene 1 (ZSCAN12P1), non-coding RNA [NR_024063]	221584		28063400	chr6	28063341	+	hs|6p22.1	NR_024063	chr6:28063341-28063400	NR_024063	Hs.634723
A_33_P3396635	-3.84383	-1.94254	3.84383	down	SSX3	synovial sarcoma, X breakpoint 3	FALSE	Homo sapiens synovial sarcoma, X breakpoint 3 (SSX3), mRNA [NM_021014]	10214	GO:0006355|GO:0005634|GO:0003676|GO:0006351	48206180	chrX	48206121	-	hs|Xp11.23	NM_021014	chrX:48206180-48206121	NM_021014	Hs.558445
A_32_P351277	-2.89871	-1.53541	2.89871	down	lnc-JMJD8-1	lnc-JMJD8-1:2	FALSE	Homo sapiens, clone IMAGE:3543963, mRNA. [BC004968]			728577	chr16	728518	-	hs|16p13.3	BC004968	chr16:728577-728518		Hs.121180
A_23_P132248	3.18194	1.66991	3.18194	up	ZMAT5	zinc finger, matrin-type 5	FALSE	Homo sapiens zinc finger, matrin-type 5 (ZMAT5), transcript variant 1, mRNA [NM_019103]	55954	GO:0008380|GO:0006397|GO:0008270|GO:0005654|GO:0005689	30138432	chr22	30136686	-	hs|22q12.2	NM_019103	chr22:30138432-30136686	NM_019103	Hs.713647
A_21_P0014816	-2.33244	-1.22184	2.33244	down	LOC101927151	uncharacterized LOC101927151	FALSE	PREDICTED: Homo sapiens uncharacterized LOC101927151 (LOC101927151), transcript variant X2, ncRNA [XR_424964]	101927151		28290153	chr19	28289053	+	hs|19q11	XR_424964	chr19:28289053-28290153	XR_424964
A_32_P53524	-2.05167	-1.0368	2.05167	down	NTN1	netrin 1	FALSE	Homo sapiens netrin 1 (NTN1), mRNA [NM_004822]	9423	GO:0005515|GO:0030334|GO:0008284|GO:0042472|GO:0045773|GO:0006915|GO:0005576|GO:0005604|GO:0033564|GO:0005737|GO:0016337|GO:0040023|GO:0007411|GO:0030517|GO:0001764|GO:0060603	9147279	chr17	9147220	+	hs|17p13.1	NM_004822	chr17:9147220-9147279	NM_004822	Hs.660885
A_21_P0000479	-2.05427	-1.03862	2.05427	down	SNORA11D	small nucleolar RNA, H/ACA box 11D	FALSE	Homo sapiens small nucleolar RNA, H/ACA box 11D (SNORA11D), small nucleolar RNA [NR_003711]	100124541		51933844	chrX	51933785	+	hs|Xp11.22	NR_003711	chrX:51933785-51933844	NR_003711	Hs.709779
A_24_P928217	-2.45148	-1.29365	2.45148	down	FAM134A	family with sequence similarity 134, member A	FALSE	Homo sapiens family with sequence similarity 134, member A (FAM134A), mRNA [NM_024293]	79137	GO:0016021	220049182	chr2	220049123	+	hs|2q35	NM_024293	chr2:220049123-220049182	NM_024293	Hs.516707
A_33_P3380913	-4.19962	-2.07026	4.19962	down			FALSE				30761821	chr17	30761762	-	hs|17q11.2		chr17:030761821-030761762
A_33_P3396469	-8.06274	-3.01127	8.06274	down			FALSE				59339581	chr20	59339522	+	hs|20q13.33		chr20:059339522-059339581
A_21_P0011659	-8.28305	-3.05016	8.28305	down	ANKRD30BP2	ankyrin repeat domain 30B pseudogene 2	FALSE	Homo sapiens ankyrin repeat domain 30B pseudogene 2 (ANKRD30BP2), non-coding RNA [NR_026916]	149992		14417520	chr21	14415251	+	hs|21q11.2	NR_026916	chr21:14415251-14417520	NR_026916	Hs.558645
A_33_P3250343	-3.0531	-1.61028	3.0531	down	LINC01001	long intergenic non-protein coding RNA 1001	FALSE	Homo sapiens long intergenic non-protein coding RNA 1001 (LINC01001), long non-coding RNA [NR_028326]	100133161		128579	chr11	128520	-	hs|11p15.5	NR_028326	chr11:128579-128520	NR_028326	Hs.645398
A_24_P55250	2.00519	1.00374	2.00519	up	HDDC2	HD domain containing 2	FALSE	Homo sapiens HD domain containing 2 (HDDC2), mRNA [NM_016063]	51020	GO:0005739|GO:0005515|GO:0070062	125598339	chr6	125598280	-	hs|6q22.31	NM_016063	chr6:125598339-125598280	NM_016063	Hs.32826
A_21_P0002320	-7.85864	-2.97428	7.85864	down	lnc-HNRNPA3-4	lnc-HNRNPA3-4:1	FALSE	LNCipedia lincRNA (lnc-HNRNPA3-4), lincRNA [lnc-HNRNPA3-4:1]			177711066	chr2	177711007	+	hs|2q31.1		chr2:177711007-177711066
A_33_P3381464	-4.08078	-2.02884	4.08078	down			FALSE	Homo sapiens cDNA FLJ43895 fis, clone TESTI4009638. [AK125883]			1196459	chr1	1196400	-	hs|1p36.33	AK125883	chr1:1196459-1196400		Hs.679154
A_23_P46924	2.10284	1.07234	2.10284	up	BUB3	BUB3 mitotic checkpoint protein	FALSE	Homo sapiens BUB3 mitotic checkpoint protein (BUB3), transcript variant 2, mRNA [NM_001007793]	9184	GO:0005515|GO:0007094|GO:0051321|GO:0051436|GO:0031145|GO:0051439|GO:0005829|GO:0000070|GO:0071173|GO:0000777|GO:0000776|GO:0005654|GO:0000278|GO:0008608|GO:0051301	124917321	chr10	124917262	+	hs|10q26.13	NM_001007793	chr10:124917262-124917321	NM_001007793	Hs.418533
A_33_P3360326	-3.64182	-1.86466	3.64182	down			FALSE	AGENCOURT_8882055 Lupski_sciatic_nerve Homo sapiens cDNA clone IMAGE:6197768 5', mRNA sequence [BQ932264]			61593982	chr11	61593923	+	hs|11q12.2	BQ932264	chr11:61593923-61593982		Hs.734202
A_33_P3281745	-3.09475	-1.62982	3.09475	down	lnc-C10orf71-1	lnc-C10orf71-1:1	FALSE	17000600021474 GRN_PRENEU Homo sapiens cDNA 5', mRNA sequence [CN291113]			50680927	chr10	50680868	+	hs|10q11.23	CN291113	chr10:50680868-50680927		Hs.568853
A_23_P131899	9.98298	3.31947	9.98298	up	SDCBP2	syndecan binding protein (syntenin) 2	FALSE	Homo sapiens syndecan binding protein (syntenin) 2 (SDCBP2), transcript variant 1, mRNA [NM_080489]	27111	GO:0035556|GO:0005737|GO:0046982|GO:0005886|GO:0046907|GO:0008022|GO:0042803|GO:0070062|GO:0007399	1293097	chr20	1293038	-	hs|20p13	NM_080489	chr20:1293097-1293038	NM_080489	Hs.657015
A_23_P1926	4.28798	2.1003	4.28798	up	SDHAF2	succinate dehydrogenase complex assembly factor 2	FALSE	Homo sapiens succinate dehydrogenase complex assembly factor 2 (SDHAF2), mRNA [NM_017841]	54949	GO:0005739|GO:0005515|GO:0006470|GO:0005759|GO:0006121|GO:0018293|GO:0010719|GO:0090090	61213716	chr11	61213657	+	hs|11q12.2	NM_017841	chr11:61213657-61213716	NM_017841	Hs.313247
A_33_P3418209	-3.79887	-1.92557	3.79887	down	ITGBL1	integrin, beta-like 1 (with EGF-like repeat domains)	FALSE	Homo sapiens integrin, beta-like 1 (with EGF-like repeat domains) (ITGBL1), transcript variant 1, mRNA [NM_004791]	9358	GO:0005576|GO:0007155	102368004	chr13	102367945	+	hs|13q33.1	NM_004791	chr13:102367945-102368004	NM_004791	Hs.696554
A_33_P3389060	2.37138	1.24572	2.37138	up	CDK5RAP2	CDK5 regulatory subunit associated protein 2	FALSE	Homo sapiens CDK5 regulatory subunit associated protein 2 (CDK5RAP2), transcript variant 1, mRNA [NM_018249]	55755	GO:0005515|GO:0008017|GO:0005516|GO:0048471|GO:0030054|GO:0044212|GO:0001578|GO:0000132|GO:0005829|GO:0005737|GO:0007059|GO:0015631|GO:0000086|GO:0005856|GO:0000242|GO:0070062|GO:0022008|GO:0090231|GO:0005813|GO:0005794|GO:0006996|GO:0019901|GO:0005874|GO:0000226|GO:0046600|GO:0051297|GO:0000922|GO:0045665|GO:0007420|GO:0045664|GO:0045893|GO:0000278	123165144	chr9	123165085	-	hs|9q33.2	NM_018249	chr9:123165144-123165085	NM_018249	Hs.269560
A_23_P100420	2.10789	1.0758	2.10789	up	ZCCHC14	zinc finger, CCHC domain containing 14	FALSE	Homo sapiens zinc finger, CCHC domain containing 14 (ZCCHC14), mRNA [NM_015144]	23174	GO:0008270|GO:0035091|GO:0003676	87440191	chr16	87440132	-	hs|16q24.2	NM_015144	chr16:87440191-87440132	NM_015144	Hs.156231
A_32_P135902	2.58607	1.37076	2.58607	up	EIF4A1	eukaryotic translation initiation factor 4A1	FALSE	Homo sapiens eukaryotic translation initiation factor 4A1 (EIF4A1), transcript variant 1, mRNA [NM_001416]	1973	GO:0000339|GO:0003725|GO:0005515|GO:0010467|GO:0016281|GO:0031100|GO:0019221|GO:0004386|GO:0003743|GO:0003729|GO:0005524|GO:0006412|GO:0006413|GO:0005829|GO:0016020|GO:0016032|GO:0044267|GO:0000289|GO:0008135|GO:0070062|GO:0000288	7480448	chr17	7480389	+	hs|17p13.1	NM_001416	chr17:7480389-7480448	NM_001416	Hs.129673
A_33_P3362046	7.0817	2.8241	7.0817	up			FALSE	serine hydroxymethyltransferase 1 (soluble) [Source:HGNC Symbol;Acc:HGNC:10850] [ENST00000618902]			18251645	chr17	18251586	-	hs|17p11.2		chr17:18251645-18251586
A_21_P0014618	-3.20415	-1.67994	3.20415	down	LOC101928521	uncharacterized LOC101928521	FALSE	PREDICTED: Homo sapiens uncharacterized LOC101928521 (RP11-1191J2.2), ncRNA [XR_246615]	101928521		647379	chr4	647320	-	hs|4p16.3	XR_246615	chr4:647379-647320	XR_246615	Hs.59872
A_33_P3217559	-5.74899	-2.52331	5.74899	down	DLK1	delta-like 1 homolog (Drosophila)	FALSE	Homo sapiens delta-like 1 homolog (Drosophila) (DLK1), mRNA [NM_003836]	8788	GO:0010468|GO:0045746|GO:0003674|GO:0007219|GO:0048706|GO:0007275|GO:0016021|GO:0009791|GO:0005615|GO:0030154|GO:0009897	101200645	chr14	101200586	+	hs|14q32.2	NM_003836	chr14:101200586-101200645	NM_003836	Hs.533717
A_23_P104607	6.88806	2.7841	6.88806	up	PSMC3	proteasome (prosome, macropain) 26S subunit, ATPase, 3	FALSE	Homo sapiens proteasome (prosome, macropain) 26S subunit, ATPase, 3 (PSMC3), mRNA [NM_002804]	5702	GO:0005515|GO:0002474|GO:0010467|GO:0048471|GO:0090263|GO:0005634|GO:0044281|GO:0031145|GO:0005829|GO:0034641|GO:0000082|GO:0000932|GO:0016032|GO:0090090|GO:0016887|GO:0006977|GO:0000209|GO:0043066|GO:0000502|GO:0003714|GO:0006521|GO:0003713|GO:0001824|GO:0051437|GO:0042590|GO:0006915|GO:0042981|GO:0051436|GO:0005524|GO:0051439|GO:0016020|GO:0002479|GO:0005654|GO:0022624|GO:0000278	47444493	chr11	47444434	-	hs|11p11.2	NM_002804	chr11:47444493-47444434	NM_002804	Hs.250758
A_21_P0002357	-25.4474	-4.66945	25.4474	down	lnc-SLC4A3-5	lnc-SLC4A3-5:1	FALSE	LNCipedia lincRNA (lnc-SLC4A3-5), lincRNA [lnc-SLC4A3-5:1]			220805415	chr2	220782621	+	hs|2q35		chr2:220782621-220805415
A_19_P00810982	-3.7364	-1.90165	3.7364	down	lnc-MACROD1-1	lnc-MACROD1-1:1	FALSE	LNCipedia lincRNA (lnc-MACROD1-1), lincRNA [lnc-MACROD1-1:1]			63946324	chr11	63946265	-	hs|11q13.1		chr11:63946324-63946265
A_33_P3330211	-7.9453	-2.9901	7.9453	down	AUTS2	autism susceptibility candidate 2	FALSE	Homo sapiens autism susceptibility candidate 2 (AUTS2), transcript variant 3, mRNA [NM_001127232]	26053	GO:0008150|GO:0003674|GO:0005575	69364424	chr7	69364365	+	hs|7q11.22	NM_001127232	chr7:69364365-69364424	NM_001127232	Hs.21631
A_33_P3391387	-3.21831	-1.68631	3.21831	down	LOC100268168	uncharacterized LOC100268168	FALSE	Homo sapiens uncharacterized LOC100268168 (LOC100268168), transcript variant 1, long non-coding RNA [NR_026682]	100268168		172382521	chr5	172382462	-	hs|5q35.1	NR_026682	chr5:172382521-172382462	NR_026682	Hs.519766
A_33_P3308128	-6.60165	-2.72283	6.60165	down			FALSE	Homo sapiens cDNA FLJ23933 fis, clone COL07392. [AK172772]			115878368	chr1	115878309	-	hs|1p13.2	AK172772	chr1:115878368-115878309
A_33_P3395971	-2.51846	-1.33254	2.51846	down	CTU1	cytosolic thiouridylase subunit 1	FALSE	Homo sapiens cytosolic thiouridylase subunit 1 (CTU1), mRNA [NM_145232]	90353	GO:0005739|GO:0005515|GO:0002098|GO:0000049|GO:0016779|GO:0034227|GO:0032447|GO:0005829	51600922	chr19	51600863	-	hs|19q13.41	NM_145232	chr19:51600922-51600863	NM_145232	Hs.148425
A_21_P0000617	-10.6376	-3.41111	10.6376	down	LIMD1-AS1	LIMD1 antisense RNA 1	FALSE	Homo sapiens LIMD1 antisense RNA 1 (LIMD1-AS1), long non-coding RNA [NR_033947]	644714		45719740	chr3	45719681	-	hs|3p21.31	NR_033947	chr3:45719740-45719681	NR_033947	Hs.712889
A_19_P00320966	-4.66901	-2.22312	4.66901	down	LINC00861	long intergenic non-protein coding RNA 861	FALSE	long intergenic non-protein coding RNA 861 [Source:HGNC Symbol;Acc:HGNC:45133] [ENST00000518964]	100130231		126963492	chr8	126963433	-	hs|8q24.13		chr8:126963492-126963433
A_24_P85619	-2.21757	-1.14898	2.21757	down			FALSE	Homo sapiens squamous cell carcinoma-related protein-1 mRNA, complete cds. [AF363068]			46141044	chr20	46140985	-	hs|20q13.12	AF363068	chr20:46141044-46140985
A_33_P3221960	-7.58381	-2.92292	7.58381	down	IL18RAP	interleukin 18 receptor accessory protein	FALSE	Homo sapiens interleukin 18 receptor accessory protein (IL18RAP), mRNA [NM_003853]	8807	GO:0006955|GO:0006954|GO:0004872|GO:0016021|GO:0007166	103068754	chr2	103068695	+	hs|2q12.1	NM_003853	chr2:103068695-103068754	NM_003853	Hs.158315
A_23_P3312	-3.12439	-1.64357	3.12439	down	ISLR	immunoglobulin superfamily containing leucine-rich repeat	FALSE	Homo sapiens immunoglobulin superfamily containing leucine-rich repeat (ISLR), transcript variant 1, mRNA [NM_005545]	3671	GO:0007155|GO:0070062	74469180	chr15	74469121	+	hs|15q24.1	NM_005545	chr15:74469121-74469180	NM_005545	Hs.745166
A_21_P0000226	4.61585	2.2066	4.61585	up	SNORD56B	small nucleolar RNA, C/D box 56B	FALSE	Homo sapiens small nucleolar RNA, C/D box 56B (SNORD56B), small nucleolar RNA [NR_001276]	319139		71865124	chr14	71865065	+	hs|14q24.2	NR_001276	chr14:71865065-71865124	NR_001276
A_21_P0011595	-3.92918	-1.97423	3.92918	down	XLOC_l2_006101		FALSE	BROAD Institute lincRNA (XLOC_l2_006101), lincRNA [TCONS_l2_00011289]			43665719	chr17	43665660	-	hs|17q21.31		chr17:43665719-43665660
A_33_P3345016	-9.38535	-3.23041	9.38535	down	HTR6	5-hydroxytryptamine (serotonin) receptor 6, G protein-coupled	FALSE	Homo sapiens 5-hydroxytryptamine (serotonin) receptor 6, G protein-coupled (HTR6), mRNA [NM_000871]	3362	GO:0005515|GO:0032008|GO:0005886|GO:0042493|GO:0014050|GO:0014053|GO:0007268|GO:0060291|GO:0014054|GO:0004969|GO:0030425|GO:0007210|GO:0014058|GO:0005929|GO:0004993|GO:0021795|GO:0005887|GO:0007187|GO:0007612|GO:0032355|GO:0033603	20005528	chr1	20005469	+	hs|1p36.13	NM_000871	chr1:20005469-20005528	NM_000871	Hs.22180
A_19_P00322487	-2.09458	-1.06666	2.09458	down	LINC00630	long intergenic non-protein coding RNA 630	FALSE	long intergenic non-protein coding RNA 630 [Source:HGNC Symbol;Acc:HGNC:44263] [ENST00000435966]	100287765		102080989	chrX	102080930	+	hs|Xq22.1		chrX:102080930-102080989
A_33_P3327818	-9.2702	-3.2126	9.2702	down			FALSE				3452364	chr9	3452305	-	hs|9p24.2	AL157466	chr9:3452364-3452305		Hs.664105
A_21_P0011427	3.66708	1.87463	3.66708	up	ZNF720	zinc finger protein 720	FALSE	PREDICTED: Homo sapiens zinc finger protein 720 (ZNF720), transcript variant X1, mRNA [XM_005255122]	124411	GO:0005622|GO:0006355|GO:0003676	31723441	chr16	31723382	+	hs|16p11.2	XM_005255122	chr16:31723382-31723441	XM_005255122
A_33_P3409886	-4.33372	-2.11561	4.33372	down	VAMP2	vesicle-associated membrane protein 2 (synaptobrevin 2)	FALSE	Homo sapiens vesicle-associated membrane protein 2 (synaptobrevin 2) (VAMP2), mRNA [NM_014232]	6844	GO:0005515|GO:0005802|GO:0005516|GO:0030054|GO:0043312|GO:0045202|GO:0060291|GO:0015031|GO:0006887|GO:0043621|GO:0006906|GO:0060203|GO:0043231|GO:0017156|GO:0017157|GO:0030672|GO:0070062|GO:0019905|GO:0032869|GO:0006892|GO:0090316|GO:0016079|GO:0043308|GO:0005887|GO:0044267|GO:0048306|GO:0070254|GO:0070083|GO:0043005|GO:0048471|GO:0005886|GO:0043001|GO:0030136|GO:0007268|GO:0031201|GO:0044281|GO:…	8063853	chr17	8063794	-	hs|17p13.1	NM_014232	chr17:8063853-8063794	NM_014232	Hs.25348
A_33_P3239864	-4.28242	-2.09843	4.28242	down	ANKDD1A	ankyrin repeat and death domain containing 1A	FALSE	ankyrin repeat and death domain containing 1A [Source:HGNC Symbol;Acc:HGNC:28002] [ENST00000496480]	348094	GO:0007165	65223834	chr15	65223775	+	hs|15q22.31	AK307698	chr15:65223775-65223834		Hs.207157
A_21_P0014687	-10.0495	-3.32905	10.0495	down	PKD1	polycystic kidney disease 1 (autosomal dominant)	FALSE	Homo sapiens polycystic kidney disease 1 (autosomal dominant) (PKD1), transcript variant 2, mRNA [NM_000296]	5310	GO:0005515|GO:0006807|GO:0060674|GO:0072237|GO:0051216|GO:0034405|GO:0042994|GO:0009653|GO:0007507|GO:0016337|GO:0018105|GO:0050982|GO:0072177|GO:0006611|GO:0048806|GO:0070062|GO:0005262|GO:0006996|GO:0019901|GO:0060236|GO:0019904|GO:0001892|GO:0072372|GO:0002133|GO:0072205|GO:0001701|GO:0044325|GO:0001889|GO:0072287|GO:0005929|GO:0001502|GO:0005887|GO:0070588|GO:0043588|GO:0060170|GO:0060428|GO:…	2156651	chr16	2156592	-	hs|16p13.3	NM_000296	chr16:2156651-2156592	NM_000296	Hs.75813
A_23_P167276	2.18965	1.1307	2.18965	up	PAQR3	progestin and adipoQ receptor family member III	FALSE	Homo sapiens progestin and adipoQ receptor family member III (PAQR3), mRNA [NM_001040202]	152559	GO:0005794|GO:0000139|GO:0033137|GO:0043407|GO:0034067|GO:0010977|GO:0001933|GO:0004872|GO:0016021	79839565	chr4	79839506	-	hs|4q21.21	NM_001040202	chr4:79839565-79839506	NM_001040202	Hs.657312
A_23_P254648	3.39328	1.76268	3.39328	up	FBXW2	F-box and WD repeat domain containing 2	FALSE	Homo sapiens F-box and WD repeat domain containing 2 (FBXW2), mRNA [NM_012164]	26190	GO:0005515|GO:0005737|GO:0004842|GO:0016567|GO:0006508|GO:0006464	123533786	chr9	123533727	-	hs|9q33.2	NM_012164	chr9:123533786-123533727	NM_012164	Hs.494985
A_24_P391853	2.05642	1.04014	2.05642	up			FALSE				180679295	chr2	180679236	+	hs|2q31.3		chr2:180679236-180679295
A_33_P3542801	-3.53755	-1.82275	3.53755	down	LOC729291	uncharacterized LOC729291	FALSE	PREDICTED: Homo sapiens uncharacterized LOC729291 (LOC729291), misc_RNA [XR_242943]	729291		28341327	chr12	28341268	-	hs|12p11.22	XR_242943	chr12:28341327-28341268	XR_242943	Hs.129278
A_33_P3249649	-5.58239	-2.48088	5.58239	down	CACTIN-AS1	CACTIN antisense RNA 1	FALSE	Homo sapiens CACTIN antisense RNA 1 (CACTIN-AS1), long non-coding RNA [NR_038865]	404665		3613928	chr19	3613869	+	hs|19p13.3	NR_038865	chr19:3613869-3613928	NR_038865	Hs.719726
A_33_P3416483	-4.01096	-2.00395	4.01096	down	HNRNPU-AS1	HNRNPU antisense RNA 1	FALSE	Homo sapiens HNRNPU antisense RNA 1 (HNRNPU-AS1), long non-coding RNA [NR_026778]	284702		245008150	chr1	245008091	-	hs|1q44	NR_026778	chr1:245008150-245008091	NR_026778	Hs.743421
A_23_P119141	3.30333	1.72392	3.30333	up	KEAP1	kelch-like ECH-associated protein 1	FALSE	Homo sapiens kelch-like ECH-associated protein 1 (KEAP1), transcript variant 1, mRNA [NM_203500]	9817	GO:0005515|GO:0016567|GO:0005815|GO:0005783|GO:0032436|GO:0030496|GO:0001701|GO:0043433|GO:0006351|GO:0005829|GO:0005737|GO:0031463|GO:0071353|GO:0005654|GO:0045604|GO:0008134|GO:0010499	10597321	chr19	10597262	-	hs|19p13.2	NM_203500	chr19:10597321-10597262	NM_203500	Hs.465870
A_33_P3363082	-3.41752	-1.77295	3.41752	down	SCARNA5	small Cajal body-specific RNA 5	FALSE	Homo sapiens small Cajal body-specific RNA 5 (SCARNA5), guide RNA [NR_003008]	677775		234184573	chr2	234184514	+	hs|2q37.1	NR_003008	chr2:234184514-234184573	NR_003008	Hs.663619
A_21_P0013520	-6.22703	-2.63854	6.22703	down	XLOC_l2_014566		FALSE	BROAD Institute lincRNA (XLOC_l2_014566), lincRNA [TCONS_l2_00028267]			82539090	chr8	82539031	-	hs|8q21.13		chr8:82539090-82539031
A_21_P0003889	-4.42794	-2.14663	4.42794	down	FLJ36777	uncharacterized LOC730971	FALSE	uncharacterized LOC730971 [Source:EntrezGene;Acc:730971] [ENST00000504402]	730971		7105043	chr4	7099096	-	hs|4p16.1		chr4:7105043-7099096
A_21_P0000657	-2.20759	-1.14248	2.20759	down	LOC100289230	uncharacterized LOC100289230	FALSE	Homo sapiens uncharacterized LOC100289230 (LOC100289230), long non-coding RNA [NR_036530]	100289230		98266484	chr5	98266425	+	hs|5q21.1		chr5:98266425-98266484	NR_036530	Hs.552095
A_23_P39465	5.76864	2.52823	5.76864	up	BST2	bone marrow stromal cell antigen 2	FALSE	Homo sapiens bone marrow stromal cell antigen 2 (BST2), mRNA [NM_004335]	684	GO:0005515|GO:0030308|GO:0005886|GO:0008283|GO:0035456|GO:0019221|GO:0035455|GO:0007267|GO:0031225|GO:0042803|GO:0051607|GO:0005737|GO:0016324|GO:0060337|GO:0006959|GO:0002737|GO:0032956|GO:0004871|GO:0034341|GO:0043123|GO:0070062|GO:0045071|GO:0030336|GO:0005794|GO:0009986|GO:0005770|GO:0007275|GO:0009615|GO:0010951|GO:0042113|GO:0016020|GO:0005887|GO:0045087|GO:0008191|GO:0045121	17514113	chr19	17514054	-	hs|19p13.11	NM_004335	chr19:17514113-17514054	NM_004335	Hs.118110
A_24_P277807	2.12704	1.08884	2.12704	up	SNX3	sorting nexin 3	FALSE	Homo sapiens sorting nexin 3 (SNX3), transcript variant 1, mRNA [NM_003795]	8724	GO:0005515|GO:0042541|GO:0030111|GO:0030136|GO:0070273|GO:0032009|GO:0005829|GO:0043231|GO:0050765|GO:0016050|GO:0009617|GO:0033572|GO:0005737|GO:0070676|GO:0022615|GO:0033157|GO:0010314|GO:0070062|GO:2000642|GO:0042177|GO:0019903|GO:0080025|GO:0032268|GO:0032266|GO:0051224|GO:0046597|GO:0031901|GO:0010976|GO:0010324|GO:0010008|GO:0005769|GO:0019898|GO:0030904	108533440	chr6	108533381	-	hs|6q21	NM_003795	chr6:108533440-108533381	NM_003795	Hs.12102
A_21_P0005743	-5.65572	-2.49971	5.65572	down	lnc-GRHL2-7	lnc-GRHL2-7:3	FALSE	LNCipedia lincRNA (lnc-GRHL2-7), lincRNA [lnc-GRHL2-7:3]			102145758	chr8	102145699	+	hs|8q22.3		chr8:102145699-102145758
A_23_P11843	-4.35948	-2.12416	4.35948	down	LRRN2	leucine rich repeat neuronal 2	FALSE	Homo sapiens leucine rich repeat neuronal 2 (LRRN2), transcript variant 2, mRNA [NM_201630]	10446	GO:0007165|GO:0004872|GO:0016021|GO:0007155	204586412	chr1	204586353	-	hs|1q32.1	NM_201630	chr1:204586412-204586353	NM_201630	Hs.26312
A_24_P51588	4.75231	2.24863	4.75231	up	CCNL2	cyclin L2	FALSE	Homo sapiens cyclin L2 (CCNL2), transcript variant 1, mRNA [NM_030937]	81669	GO:0006396|GO:0006355|GO:0030054|GO:0019901|GO:0016607|GO:0005730|GO:0005654|GO:0005634|GO:0000079|GO:0006351|GO:0043231	1322722	chr1	1322663	-	hs|1p36.33	NM_030937	chr1:1322722-1322663	NM_030937	Hs.515704
A_23_P107454	2.21336	1.14624	2.21336	up	KRTAP3-1	keratin associated protein 3-1	FALSE	Homo sapiens keratin associated protein 3-1 (KRTAP3-1), mRNA [NM_031958]	83896	GO:0005198|GO:0045095	39164902	chr17	39164843	-	hs|17q21.2	NM_031958	chr17:39164902-39164843	NM_031958	Hs.307027
A_21_P0012477	-3.99331	-1.99759	3.99331	down	XLOC_l2_010493		FALSE	BROAD Institute lincRNA (XLOC_l2_010493), lincRNA [TCONS_l2_00019671]			193719515	chr3	193719456	-	hs|3q29		chr3:193719515-193719456
A_21_P0005079	-2.55326	-1.35234	2.55326	down	lnc-LPA-1	lnc-LPA-1:1	FALSE	LNCipedia lincRNA (lnc-LPA-1), lincRNA [lnc-LPA-1:1]			161216485	chr6	161216426	-	hs|6q26		chr6:161216485-161216426
A_33_P3354404	-4.97653	-2.31514	4.97653	down	KRTAP12-2	keratin associated protein 12-2	FALSE	Homo sapiens keratin associated protein 12-2 (KRTAP12-2), mRNA [NM_181684]	353323	GO:0045095	46086571	chr21	46086512	-	hs|21q22.3	NM_181684	chr21:46086571-46086512	NM_181684	Hs.567902
A_21_P0007070	-5.33837	-2.4164	5.33837	down	lnc-RPP30-2	lnc-RPP30-2:1	FALSE	LNCipedia lincRNA (lnc-RPP30-2), lincRNA [lnc-RPP30-2:1]			92750040	chr10	92749981	+	hs|10q23.31		chr10:92749981-92750040
A_21_P0010415	-2.01092	-1.00785	2.01092	down	lnc-APOL1-1	lnc-APOL1-1:1	FALSE	LNCipedia lincRNA (lnc-APOL1-1), lincRNA [lnc-APOL1-1:1]			36784693	chr22	36784634	+	hs|22q12.3		chr22:36784634-36784693
A_21_P0006066	-9.84178	-3.29892	9.84178	down			FALSE	603076822F1 NIH_MGC_119 Homo sapiens cDNA clone IMAGE:5168765 5', mRNA sequence [BI825881]			7960475	chr9	7960416	-	hs|9p24.1		chr9:7960475-7960416		Hs.610516
A_33_P3240996	-3.09202	-1.62855	3.09202	down			FALSE	family with sequence similarity 201, member B [Source:HGNC Symbol;Acc:HGNC:27933] [ENST00000458407]			133110891	chr2	133110835	+	hs|2q21.2	XR_158980	chr2:133110835-133110891	XR_158980	Hs.98178
A_33_P3406572	-11.0594	-3.4672	11.0594	down	lnc-VAPB-1	lnc-VAPB-1:5	FALSE	Homo sapiens cDNA FLJ34385 fis, clone HCHON1000142. [AK091704]			57099816	chr20	57099757	+	hs|20q13.32		chr20:57099757-57099816		Hs.729646
A_21_P0007808	2.67267	1.41828	2.67267	up	lnc-RIMBP2-2	lnc-RIMBP2-2:1	FALSE	LNCipedia lincRNA (lnc-RIMBP2-2), lincRNA [lnc-RIMBP2-2:1]			130820018	chr12	130819959	-	hs|12q24.33		chr12:130820018-130819959
A_23_P101655	2.13699	1.09558	2.13699	up	ACTN4	actinin, alpha 4	FALSE	Homo sapiens actinin, alpha 4 (ACTN4), mRNA [NM_004924]	81	GO:0005515|GO:0043005|GO:0048471|GO:0030018|GO:0032417|GO:0035257|GO:0035357|GO:0005634|GO:0042974|GO:0015031|GO:0005615|GO:0042803|GO:0031143|GO:0005737|GO:0051015|GO:0030374|GO:0070830|GO:0005911|GO:0001882|GO:0031093|GO:0051017|GO:0070062|GO:0001666|GO:0001725|GO:0005509|GO:0048549|GO:0030168|GO:0042981|GO:0005576|GO:0003779|GO:0048384|GO:0043234|GO:0047485|GO:0005178|GO:0007596|GO:0030529|GO:…	39220364	chr19	39220305	+	hs|19q13.2	NM_004924	chr19:39220305-39220364	NM_004924	Hs.270291
A_24_P365506	2.21184	1.14524	2.21184	up	FERMT1	fermitin family member 1	FALSE	Homo sapiens fermitin family member 1 (FERMT1), mRNA [NM_017671]	55612	GO:0090162|GO:0051546|GO:0031941|GO:0030054|GO:0032587|GO:0007155|GO:0043616|GO:0005925|GO:0005829	6068519	chr20	6068460	-	hs|20p12.3	NM_017671	chr20:6068519-6068460	NM_017671	Hs.472054
A_23_P159650	-2.01526	-1.01096	2.01526	down	COX7B	cytochrome c oxidase subunit VIIb	FALSE	Homo sapiens cytochrome c oxidase subunit VIIb (COX7B), mRNA [NM_001866]	1349	GO:0022904|GO:0005746|GO:0004129|GO:0005743|GO:0044281|GO:0016021|GO:0007417|GO:0055085|GO:0044237	77158263	chrX	77158204	+	hs|Xq21.1	NM_001866	chrX:77158204-77158263	NM_001866	Hs.522699
A_23_P35848	3.67154	1.87639	3.67154	up	NADSYN1	NAD synthetase 1	FALSE	Homo sapiens NAD synthetase 1 (NADSYN1), mRNA [NM_018161]	55191	GO:0005737|GO:0003952|GO:0016810|GO:0006766|GO:0019674|GO:0006767|GO:0044281|GO:0009435|GO:0005524|GO:0005829	71209409	chr11	71208610	+	hs|11q13.4	NM_018161	chr11:71208610-71209409	NM_018161	Hs.556986
A_23_P329261	2.7063	1.43632	2.7063	up	KCNJ2	potassium channel, inwardly rectifying subfamily J, member 2	FALSE	Homo sapiens potassium channel, inwardly rectifying subfamily J, member 2 (KCNJ2), mRNA [NM_000891]	3759	GO:0014861|GO:0005886|GO:0060306|GO:0007268|GO:0031224|GO:0086091|GO:0042802|GO:0086008|GO:0014704|GO:0043197|GO:0051289|GO:0008076|GO:0086002|GO:0043025|GO:0006813|GO:0071805|GO:0005791|GO:0005242|GO:0015693|GO:0005794|GO:0030007|GO:0090076|GO:0010107|GO:0005546|GO:0030315|GO:0060075|GO:0005790|GO:0005887|GO:0086013|GO:0086011|GO:0055119|GO:0086012|GO:0071260	68176075	chr17	68176016	+	hs|17q24.3	NM_000891	chr17:68176016-68176075	NM_000891	Hs.1547
A_21_P0000249	-4.20244	-2.07123	4.20244	down	SNORD24	small nucleolar RNA, C/D box 24	FALSE	Homo sapiens small nucleolar RNA, C/D box 24 (SNORD24), small nucleolar RNA [NR_002447]	26820		136216325	chr9	136216266	+	hs|9q34.2	NR_002447	chr9:136216266-136216325	NR_002447	Hs.745542
A_23_P155441	3.06222	1.61458	3.06222	up	RFT1	RFT1 homolog (S. cerevisiae)	FALSE	Homo sapiens RFT1 homolog (S. cerevisiae) (RFT1), mRNA [NM_052859]	91869	GO:0005789|GO:0008643|GO:0034203|GO:0016021|GO:0006488|GO:0044267|GO:0005319|GO:0043687|GO:0018279	53126436	chr3	53126079	-	hs|3p21.1	NM_052859	chr3:53126436-53126079	NM_052859	Hs.631910
A_33_P3276329	-3.33167	-1.73625	3.33167	down	GATSL2	GATS protein-like 2	FALSE	Homo sapiens GATS protein-like 2 (GATSL2), mRNA [NM_001145064]	729438		74803807	chr7	74803748	-	hs|7q11.23	NM_001145064	chr7:74803807-74803748	NM_001145064	Hs.647048
A_21_P0000265	-5.07054	-2.34214	5.07054	down	SNORA45A	small nucleolar RNA, H/ACA box 45A	FALSE	Homo sapiens small nucleolar RNA, H/ACA box 45A (SNORA45A), small nucleolar RNA [NR_002580]	619562		8705903	chr11	8705844	+	hs|11p15.4	NR_002580	chr11:8705844-8705903	NR_002580	Hs.745527
A_21_P0007203	-11.0421	-3.46494	11.0421	down	lnc-PRDM11-2	lnc-PRDM11-2:1	FALSE	LNCipedia lincRNA (lnc-PRDM11-2), lincRNA [lnc-PRDM11-2:1]			45063146	chr11	45030105	+	hs|11p11.2		chr11:45030105-45063146
A_24_P224727	3.47355	1.79641	3.47355	up	CEBPA	CCAAT/enhancer binding protein (C/EBP), alpha	FALSE	Homo sapiens CCAAT/enhancer binding protein (C/EBP), alpha (CEBPA), transcript variant 1, mRNA [NM_004364]	1050	GO:0005515|GO:0003700|GO:0008285|GO:0044212|GO:0006366|GO:0030324|GO:0003705|GO:0031100|GO:0019221|GO:0005634|GO:0006091|GO:0032403|GO:0042803|GO:0016363|GO:0045944|GO:0045945|GO:0035189|GO:0016032|GO:0030099|GO:0030225|GO:0048469|GO:0008203|GO:0071285|GO:0048839|GO:0046982|GO:0001892|GO:0051384|GO:0000122|GO:0006953|GO:0000978|GO:0033274|GO:0003677|GO:0006351|GO:0045669|GO:0001889|GO:0071407|GO:…	33791412	chr19	33791353	-	hs|19q13.11	NM_004364	chr19:33791412-33791353	NM_004364	Hs.76171
A_24_P20200	3.87935	1.95582	3.87935	up	PLEKHB2	pleckstrin homology domain containing, family B (evectins) member 2	FALSE	Homo sapiens pleckstrin homology domain containing, family B (evectins) member 2 (PLEKHB2), transcript variant 8, mRNA [NM_001267066]	55041	GO:0055038	131890497	chr2	131888297	+	hs|2q21.1	NM_001267066	chr2:131888297-131890497	NM_001267066	Hs.469944
A_33_P3789894	-4.01817	-2.00654	4.01817	down	SNORA75	small nucleolar RNA, H/ACA box 75	FALSE	PM2-HT0338-051199-001-c04 HT0338 Homo sapiens cDNA, mRNA sequence [AW382724]	654321		232320862	chr2	232320803	+	hs|2q37.1	AW382724	chr2:232320803-232320862		Hs.674388
A_21_P0007812	-5.30768	-2.40808	5.30768	down	lnc-DDX51-4	lnc-DDX51-4:1	FALSE	LNCipedia lincRNA (lnc-DDX51-4), lincRNA [lnc-DDX51-4:1]			132377912	chr12	132377853	-	hs|12q24.33		chr12:132377912-132377853
A_33_P3679768	-2.51537	-1.33077	2.51537	down			FALSE	xv20h02.x1 Soares_NFL_T_GBC_S1 Homo sapiens cDNA clone IMAGE:2813715 3', mRNA sequence [AW303581]			30922639	chr6	30922580	+	hs|6p21.33	AW303581	chr6:30922580-30922639		Hs.613459
A_19_P00320314	-3.5722	-1.83681	3.5722	down	FLJ32255	uncharacterized LOC643977	FALSE	Homo sapiens uncharacterized LOC643977 (FLJ32255), long non-coding RNA [NR_104643]	643977		42991256	chr5	42991197	-	hs|5p12		chr5:42991256-42991197	NR_104643	Hs.535791
A_21_P0009251	-2.32109	-1.2148	2.32109	down			FALSE				46781433	chr17	46781374	+	hs|17q21.32		chr17:46781374-46781433
A_23_P337917	2.33046	1.22061	2.33046	up	PPFIBP1	PTPRF interacting protein, binding protein 1 (liprin beta 1)	FALSE	Homo sapiens PTPRF interacting protein, binding protein 1 (liprin beta 1) (PPFIBP1), transcript variant 2, mRNA [NM_177444]	8496	GO:0005886|GO:0007155|GO:0005925	27786317	chr12	27731136	+	hs|12p11.23	NM_177444	chr12:27731136-27786317	NM_177444	Hs.172445
A_21_P0000321	-2.10676	-1.07503	2.10676	down	SNORA31	small nucleolar RNA, H/ACA box 31	FALSE	Homo sapiens small nucleolar RNA, H/ACA box 31 (SNORA31), small nucleolar RNA [NR_002967]	677814		45911702	chr13	45911643	-	hs|13q14.13	NR_002967	chr13:45911702-45911643	NR_002967	Hs.374596
A_21_P0010051	-4.27491	-2.0959	4.27491	down	lnc-PREX1-3	lnc-PREX1-3:1	FALSE	LNCipedia lincRNA (lnc-PREX1-3), lincRNA [lnc-PREX1-3:1]			47100479	chr20	47100420	-	hs|20q13.13		chr20:47100479-47100420
A_23_P59138	2.08965	1.06326	2.08965	up	POU5F1	POU class 5 homeobox 1	FALSE	Homo sapiens POU class 5 homeobox 1 (POU5F1), transcript variant 1, mRNA [NM_002701]	5460	GO:0005515|GO:0010468|GO:0090081|GO:0003700|GO:0044212|GO:0006366|GO:0000981|GO:0005634|GO:0035413|GO:0060913|GO:0001714|GO:0009653|GO:0005829|GO:0005737|GO:0045944|GO:0090308|GO:0042789|GO:0035019|GO:0031625|GO:0005667|GO:0006355|GO:0009786|GO:0001824|GO:0009611|GO:0060391|GO:0003677|GO:0003130|GO:0043565|GO:0035198|GO:0060965|GO:0060795|GO:0005654|GO:0008134	31132237	chr6	31132178	-	hs|6p21.33	NM_002701	chr6:31132237-31132178	NM_002701	Hs.249184
A_19_P00322793	2.08061	1.05701	2.08061	up	LINC00963	long intergenic non-protein coding RNA 963	FALSE	long intergenic non-protein coding RNA 963 [Source:HGNC Symbol;Acc:HGNC:48716] [ENST00000444184]	100506190		132266076	chr9	132266017	+	hs|9q34.11		chr9:132266017-132266076		Hs.529860
A_23_P67162	2.8888	1.53047	2.8888	up	PIN1	peptidylprolyl cis/trans isomerase, NIMA-interacting 1	FALSE	Homo sapiens peptidylprolyl cis/trans isomerase, NIMA-interacting 1 (PIN1), transcript variant 1, mRNA [NM_006221]	5300	GO:0005515|GO:0000413|GO:0019221|GO:2000146|GO:0005634|GO:0050815|GO:0060393|GO:0050816|GO:0005737|GO:0051443|GO:0070373|GO:0032480|GO:0030512|GO:0007088|GO:0032465|GO:0003755|GO:0030496|GO:0031434|GO:0032794|GO:0007049|GO:0016607|GO:0032321|GO:0045087|GO:0001934|GO:0005654	9960031	chr19	9959972	+	hs|19p13.2	NM_006221	chr19:9959972-9960031	NM_006221	Hs.465849
A_24_P287974	2.40361	1.2652	2.40361	up	CUEDC1	CUE domain containing 1	FALSE	Homo sapiens CUE domain containing 1 (CUEDC1), transcript variant 2, mRNA [NM_001292025]	404093		55945576	chr17	55945517	-	hs|17q22	NM_001292025	chr17:55945576-55945517	NM_001292025	Hs.46679
A_33_P3252954	-4.32986	-2.11432	4.32986	down			FALSE	Homo sapiens cDNA FLJ26166 fis, clone ADG02852. [AK129677]			1038324	chr5	1038265	+	hs|5p15.33	AK129677	chr5:1038265-1038324		Hs.240951
A_23_P337934	2.30542	1.20503	2.30542	up	FBLIM1	filamin binding LIM protein 1	FALSE	Homo sapiens filamin binding LIM protein 1 (FBLIM1), transcript variant 1, mRNA [NM_017556]	54751	GO:0016337|GO:0001725|GO:0034329|GO:0031005|GO:0008360|GO:0008270|GO:0005938|GO:0005925|GO:0033623|GO:0005829	16112744	chr1	16112685	+	hs|1p36.21	NM_017556	chr1:16112685-16112744	NM_017556	Hs.530101
A_23_P82128	-2.04879	-1.03477	2.04879	down	RPS12	ribosomal protein S12	FALSE	Homo sapiens ribosomal protein S12 (RPS12), mRNA [NM_001016]	6206	GO:0010467|GO:0003735|GO:0006614|GO:0019083|GO:0019058|GO:0006415|GO:0006412|GO:0006413|GO:0005829|GO:0006414|GO:0000184|GO:0016020|GO:0022627|GO:0016032|GO:0044267	133138698	chr6	133138639	+	hs|6q23.2	NM_001016	chr6:133138639-133138698	NM_001016	Hs.546289
A_23_P374149	2.35023	1.2328	2.35023	up	CMTR1	cap methyltransferase 1	FALSE	Homo sapiens cap methyltransferase 1 (CMTR1), mRNA [NM_015050]	23070	GO:0005737|GO:0004483|GO:0006370|GO:0080009|GO:0005654|GO:0005634|GO:0003676|GO:0097309	37448942	chr6	37448883	+	hs|6p21.2	NM_015050	chr6:37448883-37448942	NM_015050	Hs.520102
A_24_P16036	2.00483	1.00348	2.00483	up	PTRHD1	peptidyl-tRNA hydrolase domain containing 1	FALSE	Homo sapiens peptidyl-tRNA hydrolase domain containing 1 (PTRHD1), mRNA [NM_001013663]	391356	GO:0008152|GO:0004045|GO:0070062	25013405	chr2	25013346	-	hs|2p23.3	NM_001013663	chr2:25013405-25013346	NM_001013663	Hs.406607
A_33_P3211268	2.3554	1.23597	2.3554	up	GPATCH4	G patch domain containing 4	FALSE	G patch domain containing 4 [Source:HGNC Symbol;Acc:HGNC:25982] [ENST00000527691]	54865		156567661	chr1	156567602	-	hs|1q23.1	AK301232	chr1:156567661-156567602		Hs.193832
A_23_P215435	2.04219	1.03012	2.04219	up	POM121	POM121 transmembrane nucleoporin	FALSE	Homo sapiens POM121 transmembrane nucleoporin (POM121), transcript variant 1, mRNA [NM_001257190]	9883	GO:0007077|GO:0010467|GO:0031965|GO:0005975|GO:0019083|GO:0019221|GO:0019058|GO:0044281|GO:0005635|GO:0015031|GO:0055085|GO:0010827|GO:0008645|GO:0015758|GO:0005643|GO:0005789|GO:0009405|GO:0016032|GO:0051028|GO:0000278	72421185	chr7	72421126	+	hs|7q11.23	NM_001257190	chr7:72421126-72421185	NM_001257190	Hs.655217
A_21_P0008701	-2.35999	-1.23878	2.35999	down	lnc-LRRK1-2	lnc-LRRK1-2:1	FALSE	LNCipedia lincRNA (lnc-LRRK1-2), lincRNA [lnc-LRRK1-2:1]			101709271	chr15	101708836	+	hs|15q26.3		chr15:101708836-101709271
A_21_P0010166	-4.07185	-2.02568	4.07185	down			FALSE	PREDICTED: Homo sapiens uncharacterized LOC102723380 (LOC102723380), ncRNA [XR_425283]			44887178	chr21	44887119	+	hs|21q22.3	XR_425283	chr21:44887119-44887178	XR_425283	Hs.686508
A_23_P213959	2.95359	1.56247	2.95359	up	PPARGC1B	peroxisome proliferator-activated receptor gamma, coactivator 1 beta	FALSE	Homo sapiens peroxisome proliferator-activated receptor gamma, coactivator 1 beta (PPARGC1B), transcript variant 1, mRNA [NM_133263]	133522	GO:0006366|GO:0003723|GO:0050682|GO:0005634|GO:0044281|GO:2000273|GO:0051591|GO:0005739|GO:0051091|GO:0030374|GO:0000166|GO:0045780|GO:0045944|GO:0007015|GO:0044255|GO:0006355|GO:0006996|GO:0001104|GO:0030331|GO:0045672|GO:0051384|GO:0006390|GO:0060346|GO:0001503|GO:0016592|GO:0010694|GO:0030546|GO:0034614|GO:0005654|GO:0007005|GO:0045892|GO:0008134|GO:0030520|GO:0042327	149225368	chr5	149221927	+	hs|5q32	NM_133263	chr5:149221927-149225368	NM_133263	Hs.483816
A_33_P3216487	-5.17341	-2.37112	5.17341	down			FALSE				111329156	chr11	111329097	+	hs|11q23.1		chr11:111329097-111329156
A_21_P0003233	-2.40642	-1.26689	2.40642	down	LOC101929223	uncharacterized LOC101929223	FALSE	PREDICTED: Homo sapiens uncharacterized LOC101929223 (LOC101929223), ncRNA [XR_245231]	101929223		58470461	chr3	58470402	+	hs|3p14.3	XR_245231	chr3:58470402-58470461	XR_245231
A_33_P3416814	-6.51771	-2.70436	6.51771	down	LOC102724833	splicing factor, arginine/serine-rich 19-like	FALSE	PREDICTED: Homo sapiens splicing factor, arginine/serine-rich 19-like (LOC102724833), mRNA [XM_006714944]	102724833		180237808	chr5	180237749	-	hs|5q35.3	XM_006714944	chr5:180237808-180237749	XM_006714944
A_33_P3211809	-3.75382	-1.90836	3.75382	down	RUNX1	runt-related transcription factor 1	FALSE	Homo sapiens runt-related transcription factor 1 (RUNX1), transcript variant 3, mRNA [NM_001122607]	861	GO:0005515|GO:0003700|GO:0071560|GO:0005634|GO:0042803|GO:0043231|GO:0031069|GO:2000872|GO:0071336|GO:0005737|GO:0045944|GO:0030854|GO:0070491|GO:0030099|GO:0030853|GO:0035162|GO:0030097|GO:0000975|GO:0000977|GO:0046982|GO:0005509|GO:0060216|GO:0009966|GO:0001228|GO:0007417|GO:0005524|GO:0003677|GO:0001701|GO:0045766|GO:0006351|GO:0005604|GO:0001889|GO:0071425|GO:0001501|GO:0048935|GO:0005654|GO:…	36231846	chr21	36231787	-	hs|21q22.12	NM_001122607	chr21:36231846-36231787	NM_001122607	Hs.149261
A_33_P3338152	-5.36881	-2.4246	5.36881	down	HIF3A	hypoxia inducible factor 3, alpha subunit	FALSE	hypoxia inducible factor 3, alpha subunit [Source:HGNC Symbol;Acc:HGNC:15825] [ENST00000475432]	64344	GO:0003700|GO:0006357|GO:0006366|GO:0003714|GO:0003713|GO:0061418|GO:0071456|GO:0003677|GO:0005829|GO:0007165|GO:0046983|GO:0005654|GO:0004871	46815739	chr19	46815680	+	hs|19q13.32	XR_243952	chr19:46815680-46815739	XR_243952	Hs.420830
A_23_P69326	2.05464	1.03889	2.05464	up	CADPS	Ca++-dependent secretion activator	FALSE	Homo sapiens Ca++-dependent secretion activator (CADPS), transcript variant 3, mRNA [NM_183393]	8618	GO:0005515|GO:0050432|GO:0016082|GO:0030054|GO:0019901|GO:0045202|GO:0006887|GO:0015031|GO:0046872|GO:0005829|GO:0008289|GO:0016050|GO:0030659	62384835	chr3	62384776	-	hs|3p14.2	NM_183393	chr3:62384835-62384776	NM_183393	Hs.654933
A_21_P0006690	-2.08587	-1.06065	2.08587	down	LOC101929662	uncharacterized LOC101929662	FALSE	Homo sapiens uncharacterized LOC101929662 (LOC101929662), long non-coding RNA [NR_120670]	101929662		87204603	chr10	87204544	+	hs|10q23.1		chr10:87204544-87204603	NR_120670	Hs.639355
A_33_P3274134	-7.29945	-2.86779	7.29945	down	TMEM151B	transmembrane protein 151B	FALSE	Homo sapiens transmembrane protein 151B (TMEM151B), mRNA [NM_001137560]	441151	GO:0016021	44244264	chr6	44244205	+	hs|6p21.1	NM_001137560	chr6:44244205-44244264	NM_001137560	Hs.632851
A_33_P3385662	-2.6719	-1.41786	2.6719	down			FALSE	golgin A8 family, member V, pseudogene [Source:HGNC Symbol;Acc:HGNC:49920] [ENST00000559009]			100332873	chr15	100332814	+	hs|15q26.3		chr15:100332814-100332873
A_23_P9465	2.45796	1.29746	2.45796	up	FPGS	folylpolyglutamate synthase	FALSE	Homo sapiens folylpolyglutamate synthase (FPGS), transcript variant 1, mRNA [NM_004957]	2356	GO:0046901|GO:0031100|GO:0005743|GO:0006767|GO:0044281|GO:0005524|GO:0004326|GO:0005829|GO:0001889|GO:0005739|GO:0005737|GO:0006139|GO:0006766|GO:0007420|GO:0005759|GO:0046655|GO:0006730	130575983	chr9	130575924	+	hs|9q34.11	NM_004957	chr9:130575924-130575983	NM_004957	Hs.335084
A_33_P3237413	-5.34171	-2.4173	5.34171	down			FALSE	Homo sapiens cDNA FLJ42196 fis, clone THYMU2033816. [AK124190]			99235509	chr7	99235450	+	hs|7q22.1	AK124190	chr7:99235450-99235509		Hs.636523
A_23_P208482	-5.28369	-2.40155	5.28369	down	CLEC4M	C-type lectin domain family 4, member M	FALSE	Homo sapiens C-type lectin domain family 4, member M (CLEC4M), transcript variant 2, mRNA [NM_001144904]	10332	GO:0010468|GO:0019062|GO:0009988|GO:0046790|GO:0005576|GO:0005537|GO:0019079|GO:0046872|GO:0006897|GO:0035556|GO:0046968|GO:0005737|GO:0030369|GO:0030193|GO:0016020|GO:0019882|GO:0005887|GO:0045087|GO:0019048|GO:0042605|GO:0007159|GO:0030246|GO:0004872|GO:0048306	7834456	chr19	7834397	+	hs|19p13.2	NM_001144904	chr19:7834397-7834456	NM_001144904	Hs.421437
A_33_P3313125	-2.28007	-1.18908	2.28007	down	lnc-FAM189A2-1	lnc-FAM189A2-1:1	FALSE	LNCipedia lincRNA (lnc-FAM189A2-1), lincRNA [lnc-FAM189A2-1:1]			72109404	chr9	72109345	+	hs|9q21.11		chr9:72109345-72109404
A_24_P255005	-4.71052	-2.23589	4.71052	down			FALSE	leucine rich repeat containing 37, member A16, pseudogene [Source:HGNC Symbol;Acc:HGNC:43820] [ENST00000586022]			66122910	chr17	66122851	-	hs|17q24.2		chr17:66122910-66122851
A_21_P0014907	-13.2451	-3.72739	13.2451	down			FALSE				30461187	chr6	30461128	-	hs|6p21.33		chr6:030461187-030461128
A_23_P116743	-2.00546	-1.00394	2.00546	down	LINC01089	long intergenic non-protein coding RNA 1089	FALSE	Homo sapiens long intergenic non-protein coding RNA 1089 (LINC01089), long non-coding RNA [NR_002809]	338799		122233266	chr12	122233207	-	hs|12q24.31	NR_002809	chr12:122233266-122233207	NR_002809	Hs.524804
A_21_P0005605	-4.68317	-2.22749	4.68317	down	lnc-GUSB-2	lnc-GUSB-2:1	FALSE	LNCipedia lincRNA (lnc-GUSB-2), lincRNA [lnc-GUSB-2:1]			65564698	chr7	65564639	-	hs|7q11.21		chr7:65564698-65564639
A_21_P0014273	-3.46674	-1.79358	3.46674	down	CYP2R1	cytochrome P450, family 2, subfamily R, polypeptide 1	FALSE	cytochrome P450, family 2, subfamily R, polypeptide 1 [Source:HGNC Symbol;Acc:HGNC:20580] [ENST00000532805]	120227	GO:0006805|GO:0005506|GO:0030343|GO:0042359|GO:0008395|GO:0044281|GO:0006082|GO:0043231|GO:0005737|GO:0019825|GO:0042738|GO:0006766|GO:0005789|GO:0016712|GO:0008202|GO:0055114|GO:0020037	14907947	chr11	14907888	-	hs|11p15.2	AK092584	chr11:14907947-14907888		Hs.371427
A_23_P129312	3.39244	1.76232	3.39244	up	PPP1R14D	protein phosphatase 1, regulatory (inhibitor) subunit 14D	FALSE	Homo sapiens protein phosphatase 1, regulatory (inhibitor) subunit 14D (PPP1R14D), transcript variant 1, mRNA [NM_017726]	54866	GO:0042325|GO:0005737|GO:0004864|GO:0043086	41120799	chr15	41120740	-	hs|15q15.1	NM_017726	chr15:41120799-41120740	NM_017726	Hs.192927
A_21_P0001653	-7.65078	-2.93561	7.65078	down	lnc-ADSS-2	lnc-ADSS-2:1	FALSE	LNCipedia lincRNA (lnc-ADSS-2), lincRNA [lnc-ADSS-2:1]			244393229	chr1	244393170	-	hs|1q44		chr1:244393229-244393170
A_21_P0010682	-3.86736	-1.95135	3.86736	down			FALSE				139493	chr1	139434	+	hs|1p36.33		chr1:000139434-000139493		Hs.626096
A_21_P0000579	-2.2423	-1.16498	2.2423	down	PAN3-AS1	PAN3 antisense RNA 1	FALSE	Homo sapiens PAN3 antisense RNA 1 (PAN3-AS1), long non-coding RNA [NR_029383]	100288730		28711041	chr13	28710982	-	hs|13q12.2	NR_029383	chr13:28711041-28710982	NR_029383	Hs.123191
A_21_P0009663	-2.4006	-1.2634	2.4006	down	lnc-ZNF30-1	lnc-ZNF30-1:1	FALSE	LNCipedia lincRNA (lnc-ZNF30-1), lincRNA [lnc-ZNF30-1:1]			35417671	chr19	35417612	+	hs|19q13.11		chr19:35417612-35417671
A_21_P0006174	-2.92267	-1.54729	2.92267	down	lnc-C9orf79-1	lnc-C9orf79-1:2	FALSE	LNCipedia lincRNA (lnc-C9orf79-1), lincRNA [lnc-C9orf79-1:2]			90491207	chr9	90491148	+	hs|9q22.1		chr9:90491148-90491207
A_33_P3864411	-2.96416	-1.56762	2.96416	down	ACTR3BP5	ACTR3B pseudogene 5	FALSE	Homo sapiens ACTR3B pseudogene 5 (ACTR3BP5), non-coding RNA [NR_045000]	399746		38991226	chr10	38991167	+	hs|10p11.1	NR_045000	chr10:38991167-38991226	NR_045000	Hs.742607
A_21_P0012657	-7.30936	-2.86974	7.30936	down	XLOC_l2_011044		FALSE	BROAD Institute lincRNA (XLOC_l2_011044), lincRNA [TCONS_l2_00021058]			9168533	chr4	9168474	-	hs|4p16.1		chr4:9168533-9168474		Hs.659247
A_24_P247273	-9.98232	-3.31938	9.98232	down	PRR33	proline rich 33	FALSE	proline rich 33 [Source:HGNC Symbol;Acc:HGNC:35118] [ENST00000391480]	102724536		1910450	chr11	1910391	-	hs|11p15.5	XM_006709946	chr11:1910450-1910391	XM_006709946
A_23_P11005	-2.97448	-1.57264	2.97448	down	ADAMTS7	ADAM metallopeptidase with thrombospondin type 1 motif, 7	FALSE	Homo sapiens ADAM metallopeptidase with thrombospondin type 1 motif, 7 (ADAMTS7), mRNA [NM_014272]	11173	GO:0071773|GO:0005515|GO:0009986|GO:0005578|GO:0036066|GO:0006493|GO:0051603|GO:0071356|GO:0071347|GO:0005788|GO:0008270|GO:0032331|GO:0004222|GO:0044267|GO:0008237|GO:0043687	79051849	chr15	79051790	-	hs|15q25.1	NM_014272	chr15:79051849-79051790	NM_014272	Hs.16441
A_33_P3390086	-4.79405	-2.26125	4.79405	down			FALSE				75429579	chr3	75429520	-	hs|3p12.3		chr3:075429579-075429520
A_23_P217901	2.00388	1.0028	2.00388	up	TSTD1	thiosulfate sulfurtransferase (rhodanese)-like domain containing 1	FALSE	Homo sapiens thiosulfate sulfurtransferase (rhodanese)-like domain containing 1 (TSTD1), transcript variant 1, mRNA [NM_001113207]	100131187	GO:0005739|GO:0048471|GO:0005737	161007823	chr1	161007764	-	hs|1q23.3	NM_001113207	chr1:161007823-161007764	NM_001113207	Hs.720030
A_23_P361773	2.20454	1.14048	2.20454	up	CCND3	cyclin D3	FALSE	Homo sapiens cyclin D3 (CCND3), transcript variant 2, mRNA [NM_001760]	896	GO:0005515|GO:0019901|GO:0045737|GO:0005634|GO:0007165|GO:0005737|GO:0007049|GO:0016020|GO:0042098|GO:0000307|GO:0001934|GO:0004693|GO:0051301	41903252	chr6	41903193	-	hs|6p21.1	NM_001760	chr6:41903252-41903193	NM_001760	Hs.534307
A_24_P256404	-2.3812	-1.25169	2.3812	down	LOC100133616	uncharacterized LOC100133616	FALSE	Homo sapiens cDNA FLJ35883 fis, clone TESTI2008929. [AK093202]	100133616		16864625	chr1	16864566	+	hs|1p36.13	AK093202	chr1:16864566-16864625		Hs.722379
A_33_P3260066	-17.3333	-4.11548	17.3333	down	BEAN1	brain expressed, associated with NEDD4, 1	FALSE	Homo sapiens brain expressed, associated with NEDD4, 1 (BEAN1), transcript variant 1, mRNA [NM_001178020]	146227	GO:0016021	66516099	chr16	66516040	+	hs|16q21	NM_001178020	chr16:66516040-66516099	NM_001178020	Hs.97805
A_23_P1083	-5.93602	-2.5695	5.93602	down	GJA4	gap junction protein, alpha 4, 37kDa	FALSE	Homo sapiens gap junction protein, alpha 4, 37kDa (GJA4), mRNA [NM_002060]	2701	GO:0005515|GO:0001568|GO:0005887|GO:0007267|GO:0007043|GO:0006810|GO:0005921|GO:0003158|GO:0048265|GO:0006816|GO:0005922	35261154	chr1	35261095	+	hs|1p34.3	NM_002060	chr1:35261095-35261154	NM_002060	Hs.296310
A_33_P3702055	-3.07682	-1.62144	3.07682	down	SLC11A1	solute carrier family 11 (proton-coupled divalent metal ion transporter), member 1	FALSE	Homo sapiens solute carrier family 11 (proton-coupled divalent metal ion transporter), member 1 (SLC11A1), mRNA [NM_000578]	6556	GO:0006909|GO:0046915|GO:0001818|GO:0001819|GO:0070839|GO:0005764|GO:0042803|GO:0006879|GO:0007035|GO:0070574|GO:0030670|GO:0032496|GO:0048255|GO:0042742|GO:0000060|GO:0032729|GO:0002369|GO:0051701|GO:0042832|GO:0060586|GO:0015707|GO:0042116|GO:0005887|GO:0042060|GO:0009279|GO:0032632|GO:0071421|GO:0045730|GO:0043091|GO:0005886|GO:0048002|GO:0055072|GO:0032147|GO:0009617|GO:0050766|GO:0006954|GO:…	219259740	chr2	219259681	+	hs|2q35	NM_000578	chr2:219259681-219259740	NM_000578	Hs.591607
A_23_P171359	-2.18365	-1.12674	2.18365	down	WDR44	WD repeat domain 44	FALSE	Homo sapiens WD repeat domain 44 (WDR44), transcript variant 1, mRNA [NM_019045]	54521	GO:0048471|GO:0005794|GO:0010008|GO:0005829	117583358	chrX	117583299	+	hs|Xq24	NM_019045	chrX:117583299-117583358	NM_019045	Hs.98510
A_23_P343398	-8.9501	-3.1619	8.9501	down	CCR7	chemokine (C-C motif) receptor 7	FALSE	Homo sapiens chemokine (C-C motif) receptor 7 (CCR7), mRNA [NM_001838]	1236	GO:0002885|GO:0071731|GO:0046330|GO:0051491|GO:2000510|GO:2000147|GO:0031529|GO:0005622|GO:0032649|GO:0030838|GO:0034695|GO:0043552|GO:0045860|GO:0032496|GO:0031274|GO:0070374|GO:0043123|GO:2000525|GO:2000526|GO:0051209|GO:0070098|GO:0009986|GO:0004930|GO:0038121|GO:0032862|GO:2000522|GO:0045785|GO:0007186|GO:0071345|GO:0090023|GO:0016493|GO:0050706|GO:0035758|GO:0009897|GO:0001954|GO:0038117|GO:…	38710119	chr17	38710060	-	hs|17q21.2	NM_001838	chr17:38710119-38710060	NM_001838	Hs.370036
A_33_P3622472	5.14855	2.36417	5.14855	up	NAA10	N(alpha)-acetyltransferase 10, NatA catalytic subunit	FALSE	Homo sapiens N(alpha)-acetyltransferase 10, NatA catalytic subunit (NAA10), transcript variant 2, mRNA [NM_001256119]	8260	GO:0031415|GO:0005515|GO:0008080|GO:0004596|GO:0005730|GO:0005634|GO:0006323|GO:0018002|GO:0005622|GO:0005737|GO:0022626|GO:0016020|GO:0043022|GO:0016407|GO:0006475|GO:0017198|GO:0006474	153197847	chrX	153197788	-	hs|Xq28	NM_001256119	chrX:153197847-153197788	NM_001256119	Hs.433291
A_33_P3214745	2.00503	1.00363	2.00503	up	FBXO48	F-box protein 48	FALSE	Homo sapiens F-box protein 48 (FBXO48), mRNA [NM_001024680]	554251		68689832	chr2	68689773	-	hs|2p13.3	NM_001024680	chr2:68689832-68689773	NM_001024680	Hs.164117
A_23_P78685	5.00685	2.3239	5.00685	up	FARSA	phenylalanyl-tRNA synthetase, alpha subunit	FALSE	Homo sapiens phenylalanyl-tRNA synthetase, alpha subunit (FARSA), mRNA [NM_004461]	2193	GO:0005515|GO:0010467|GO:0005737|GO:0000049|GO:0016020|GO:0006432|GO:0004826|GO:0005524|GO:0006418|GO:0005829	13034973	chr19	13033650	-	hs|19p13.2	NM_004461	chr19:13034973-13033650	NM_004461	Hs.23111
A_21_P0011258	-7.87704	-2.97765	7.87704	down	XLOC_l2_004315		FALSE	BROAD Institute lincRNA (XLOC_l2_004315), lincRNA [TCONS_l2_00007925]			103556344	chr14	103556285	+	hs|14q32.32		chr14:103556285-103556344
A_24_P631848	-13.7476	-3.78111	13.7476	down			FALSE				17200423	chr1	17200364	+	hs|1p36.13	BC036435	chr1:17200364-17200423		Hs.645945
A_33_P3278755	-3.66669	-1.87448	3.66669	down	SULT6B1	sulfotransferase family, cytosolic, 6B, member 1	FALSE	Homo sapiens sulfotransferase family, cytosolic, 6B, member 1 (SULT6B1), mRNA [NM_001032377]	391365	GO:0005737|GO:0008152|GO:0008146	37395087	chr2	37395028	-	hs|2p22.2	NM_001032377	chr2:37395087-37395028	NM_001032377	Hs.631892
A_21_P0004877	-3.77125	-1.91504	3.77125	down	lnc-FTSJD2-1	lnc-FTSJD2-1:3	FALSE	LNCipedia lincRNA (lnc-FTSJD2-1), lincRNA [lnc-FTSJD2-1:3]			37502057	chr6	37484664	+	hs|6p21.2		chr6:37484664-37502057
A_33_P3262069	-2.48249	-1.31179	2.48249	down	OR2AG2	olfactory receptor, family 2, subfamily AG, member 2	FALSE	Homo sapiens olfactory receptor, family 2, subfamily AG, member 2 (OR2AG2), mRNA [NM_001004490]	338755	GO:0050911|GO:0004984|GO:0007186|GO:0005886|GO:0004930|GO:0016021	6789602	chr11	6789543	-	hs|11p15.4	NM_001004490	chr11:6789602-6789543	NM_001004490	Hs.534614
A_19_P00322998	-8.68851	-3.11911	8.68851	down	LOC441204	uncharacterized LOC441204	FALSE	Homo sapiens uncharacterized LOC441204 (LOC441204), long non-coding RNA [NR_015364]	441204		26533559	chr7	26533500	+	hs|7p15.2	NR_015364	chr7:26533500-26533559	NR_015364	Hs.587432
A_33_P3322499	-2.21771	-1.14907	2.21771	down	ZNF833P	zinc finger protein 833, pseudogene	FALSE	Homo sapiens zinc finger protein 833, pseudogene (ZNF833P), non-coding RNA [NR_028594]	401898	GO:0003676|GO:0046872	11797334	chr19	11797275	+	hs|19p13.2	NR_028594	chr19:11797275-11797334	NR_028594	Hs.672384
A_33_P3408305	-3.36734	-1.75161	3.36734	down	CERS3	ceramide synthase 3	FALSE	Homo sapiens ceramide synthase 3 (CERS3), transcript variant 4, mRNA [NM_178842]	204219	GO:0006665|GO:0031965|GO:0030216|GO:0005783|GO:0030148|GO:0005789|GO:0050291|GO:0044281|GO:0016021|GO:0046513|GO:0003677	100942805	chr15	100942746	-	hs|15q26.3	NM_178842	chr15:100942805-100942746	NM_178842	Hs.662371
A_24_P281636	-2.73259	-1.45027	2.73259	down			FALSE	tripartite motif containing 64E, pseudogene [Source:HGNC Symbol;Acc:HGNC:43975] [ENST00000531233]			89790865	chr11	89790806	-	hs|11q14.3	AY010113	chr11:89790865-89790806		Hs.445846
A_33_P3282693	-2.10825	-1.07604	2.10825	down	OR3A4P	olfactory receptor, family 3, subfamily A, member 4 pseudogene	FALSE	Homo sapiens olfactory receptor, family 3, subfamily A, member 4 pseudogene (OR3A4P), non-coding RNA [NR_024128]	390756		3214651	chr17	3214592	+	hs|17p13.3	NR_024128	chr17:3214592-3214651	NR_024128	Hs.632245
A_33_P3309849	-5.02746	-2.32983	5.02746	down			FALSE				75239439	chr18	75239380	+	hs|18q23		chr18:075239380-075239439
A_21_P0012333	-2.11416	-1.08009	2.11416	down	KCNMB3	potassium channel subfamily M regulatory beta subunit 3	FALSE	Homo sapiens potassium channel subfamily M regulatory beta subunit 3 (KCNMB3), transcript variant 2, mRNA [NM_171829]	27094	GO:0005513|GO:0005886|GO:0007596|GO:0005887|GO:0008076|GO:0015459|GO:0007268|GO:0001508|GO:0015269|GO:0006813|GO:0071805|GO:0019228	178960995	chr3	178960936	-	hs|3q26.32	NM_171829	chr3:178960995-178960936	NM_171829	Hs.591285
A_33_P3283971	2.1612	1.11183	2.1612	up	NFKBIL1	nuclear factor of kappa light polypeptide gene enhancer in B-cells inhibitor-like 1	FALSE	Homo sapiens nuclear factor of kappa light polypeptide gene enhancer in B-cells inhibitor-like 1 (NFKBIL1), transcript variant 1, mRNA [NM_005007]	4795	GO:0005515|GO:0071222|GO:0034122|GO:0007249|GO:0032720|GO:0042994|GO:0032088|GO:0005654|GO:0005634|GO:0045111|GO:0031665|GO:0005829	31526440	chr6	31526381	+	hs|6p21.33	NM_005007	chr6:31526381-31526440	NM_005007	Hs.2764
A_21_P0005554	-5.86223	-2.55145	5.86223	down	lnc-SEPT7-1	lnc-SEPT7-1:2	FALSE	LNCipedia lincRNA (lnc-SEPT7-1), lincRNA [lnc-SEPT7-1:2]			35759414	chr7	35759355	+	hs|7p14.2		chr7:35759355-35759414
A_33_P3358863	-2.63213	-1.39623	2.63213	down	LOC100287823	double homeobox protein 4-like protein 4-like	FALSE	PREDICTED: Homo sapiens double homeobox protein 4-like protein 4-like (LOC100287823), mRNA [XM_006710226]	100287823							XM_006710226		XM_006710226
A_23_P422018	-2.3097	-1.2077	2.3097	down	SPRR4	small proline-rich protein 4	FALSE	Homo sapiens small proline-rich protein 4 (SPRR4), mRNA [NM_173080]	163778	GO:0018149|GO:0031424|GO:0005938	152944639	chr1	152944580	+	hs|1q21.3	NM_173080	chr1:152944580-152944639	NM_173080	Hs.433629
A_21_P0013834	-3.5117	-1.81217	3.5117	down	CT45A7	cancer/testis antigen family 45, member A7	FALSE	Homo sapiens cancer/testis antigen family 45, member A7 (CT45A7), mRNA [NM_001291543]	101060211		134891502	chrX	134891443	+	hs|Xq26.3	NM_001291543	chrX:134891443-134891502	NM_001291543	Hs.535080
A_21_P0012877	-2.10754	-1.07556	2.10754	down	LOC100288069	uncharacterized LOC100288069	FALSE	Homo sapiens uncharacterized LOC100288069 (LOC100288069), long non-coding RNA [NR_033908]	100288069		703936	chr1	701717	-	hs|1p36.33	NR_033908	chr1:703936-701717	NR_033908	Hs.527521
A_23_P218317	5.97301	2.57846	5.97301	up	NARF	nuclear prelamin A recognition factor	FALSE	Homo sapiens nuclear prelamin A recognition factor (NARF), transcript variant 3, mRNA [NM_001038618]	26502	GO:0005730|GO:0005652|GO:0005634|GO:0031981|GO:0005638|GO:0005521	80443479	chr17	80443420	+	hs|17q25.3	NM_001038618	chr17:80443420-80443479	NM_001038618	Hs.256526
A_24_P107897	2.1731	1.11976	2.1731	up	TXNDC11	thioredoxin domain containing 11	FALSE	thioredoxin domain containing 11 [Source:HGNC Symbol;Acc:HGNC:28030] [ENST00000356957]	51061	GO:0005515|GO:0034976|GO:0006457|GO:0005783|GO:0005789|GO:0003756|GO:0045454|GO:0016021	11773285	chr16	11773226	-	hs|16p13.13	XM_005255346	chr16:11773285-11773226	XM_005255346	Hs.313847
A_23_P203420	-2.92271	-1.54731	2.92271	down	MTA2	metastasis associated 1 family, member 2	FALSE	Homo sapiens metastasis associated 1 family, member 2 (MTA2), mRNA [NM_004739]	9219	GO:0001103|GO:0005515|GO:0005667|GO:0016575|GO:0000790|GO:0003700|GO:0043044|GO:0031492|GO:0006325|GO:0000122|GO:0000978|GO:0000989|GO:0006333|GO:0006306|GO:0043234|GO:0000118|GO:0016581|GO:0016020|GO:0045944|GO:0001085|GO:0008270|GO:0000980|GO:0005654|GO:0004407	62360873	chr11	62360814	-	hs|11q12.3	NM_004739	chr11:62360873-62360814	NM_004739	Hs.173043
A_24_P256552	-2.72812	-1.44791	2.72812	down	CSTF3	cleavage stimulation factor, 3' pre-RNA, subunit 3, 77kDa	FALSE	Homo sapiens cleavage stimulation factor, 3' pre-RNA, subunit 3, 77kDa (CSTF3), transcript variant 2, mRNA [NM_001033505]	1479	GO:0008380|GO:0006379|GO:0010467|GO:0006378|GO:0006369|GO:0006366|GO:0000398|GO:0003723|GO:0031124|GO:0005654|GO:0005634|GO:0003729	33182946	chr11	33182887	-	hs|11p13	NM_001033505	chr11:33182946-33182887	NM_001033505	Hs.44402
A_33_P3378284	-6.52607	-2.70621	6.52607	down	COX6B2	cytochrome c oxidase subunit VIb polypeptide 2 (testis)	FALSE	Homo sapiens cytochrome c oxidase subunit VIb polypeptide 2 (testis) (COX6B2), mRNA [NM_144613]	125965	GO:0005758|GO:0004129|GO:0030061	55861416	chr19	55861357	-	hs|19q13.42	NM_144613	chr19:55861416-55861357	NM_144613	Hs.550544
A_19_P00806320	-2.62467	-1.39213	2.62467	down	ARPC2	actin related protein 2/3 complex, subunit 2, 34kDa	FALSE	Homo sapiens actin related protein 2/3 complex, subunit 2, 34kDa (ARPC2), transcript variant 1, mRNA [NM_152862]	10109	GO:0005515|GO:0034314|GO:0043005|GO:0005886|GO:0005885|GO:0006928|GO:0045202|GO:0015629|GO:0005829|GO:0010592|GO:0005737|GO:0051015|GO:1900026|GO:0007411|GO:0031252|GO:0070062|GO:0035650|GO:0005794|GO:0048013|GO:0071933|GO:0045087|GO:0005200|GO:0019894|GO:0005925|GO:0038096|GO:0005768	219118909	chr2	219118850	+	hs|2q35	NM_152862	chr2:219118850-219118909	NM_152862	Hs.529303
A_33_P3289780	-2.18625	-1.12846	2.18625	down	C14orf2	chromosome 14 open reading frame 2	FALSE	Homo sapiens chromosome 14 open reading frame 2 (C14orf2), transcript variant 2, mRNA [NM_001127393]	9556	GO:0008150|GO:0003674|GO:0016021|GO:0005575|GO:0005753	104378686	chr14	104378627	-	hs|14q32.33	NM_001127393	chr14:104378686-104378627	NM_001127393	Hs.109052
A_33_P3415247	2.09496	1.06692	2.09496	up	LOC115110	uncharacterized LOC115110	FALSE	Homo sapiens uncharacterized LOC115110 (LOC115110), long non-coding RNA [NR_037844]	115110		2482526	chr1	2482467	-	hs|1p36.32	NR_037844	chr1:2482526-2482467	NR_037844	Hs.602652
A_23_P381203	2.35096	1.23325	2.35096	up	KIAA0556	KIAA0556	FALSE	Homo sapiens KIAA0556 (KIAA0556), mRNA [NM_015202]	23247	GO:0005886|GO:0005654|GO:0005634|GO:0005615	27791155	chr16	27791096	+	hs|16p12.1	NM_015202	chr16:27791096-27791155	NM_015202	Hs.460459
A_24_P149124	-2.93174	-1.55176	2.93174	down	NREP	neuronal regeneration related protein	FALSE	Homo sapiens neuronal regeneration related protein (NREP), transcript variant 1, mRNA [NM_004772]	9315	GO:0005515|GO:0031103|GO:0005737|GO:0045664|GO:0005634|GO:0017015	111065150	chr5	111065091	-	hs|5q22.1	NM_004772	chr5:111065150-111065091	NM_004772	Hs.36053
A_33_P3311165	-2.91215	-1.54209	2.91215	down	C18orf65	chromosome 18 open reading frame 65	FALSE	Homo sapiens chromosome 18 open reading frame 65 (C18orf65), mRNA [NM_001272093]	400658		74209946	chr18	74209887	+	hs|18q23	NM_001272093	chr18:74209887-74209946	NM_001272093	Hs.745580
A_23_P164284	4.50165	2.17045	4.50165	up	CLDN7	claudin 7	FALSE	Homo sapiens claudin 7 (CLDN7), transcript variant 1, mRNA [NM_001307]	1366	GO:0005515|GO:0016323|GO:0016338|GO:0005198|GO:0016021|GO:0005923|GO:0016328|GO:0042802	7163986	chr17	7163822	-	hs|17p13.1	NM_001307	chr17:7163986-7163822	NM_001307	Hs.513915
A_33_P3237704	-4.1524	-2.05395	4.1524	down			FALSE				66489339	chr9	66489280	-	hs|9q13		chr9:066489339-066489280
A_21_P0000867	-3.09723	-1.63098	3.09723	down	ZBTB20-AS1	ZBTB20 antisense RNA 1	FALSE	Homo sapiens ZBTB20 antisense RNA 1 (ZBTB20-AS1), long non-coding RNA [NR_038993]	100131117		114107825	chr3	114107766	+	hs|3q13.31	NR_038993	chr3:114107766-114107825	NR_038993	Hs.745259
A_33_P3403044	-2.31981	-1.21401	2.31981	down	MAT2A	methionine adenosyltransferase II, alpha	FALSE	Homo sapiens methionine adenosyltransferase II, alpha (MAT2A), mRNA [NM_005911]	4144	GO:0005515|GO:0006805|GO:0006556|GO:0044281|GO:0032259|GO:0006730|GO:0005524|GO:0004478|GO:0048269|GO:0046872|GO:0005829	85771237	chr2	85771178	+	hs|2p11.2	NM_005911	chr2:85771178-85771237	NM_005911	Hs.516157
A_33_P3213155	-3.86529	-1.95058	3.86529	down	TPTEP1	transmembrane phosphatase with tensin homology pseudogene 1	FALSE	Homo sapiens transmembrane phosphatase with tensin homology pseudogene 1 (TPTEP1), non-coding RNA [NR_001591]	387590		17129719	chr22	17129660	+	hs|22q11.1		chr22:17129660-17129719	NR_001591	Hs.474116
A_19_P00805367	-4.1279	-2.04541	4.1279	down	lnc-BCKDHB-1	lnc-BCKDHB-1:2	FALSE	LNCipedia lincRNA (lnc-BCKDHB-1), lincRNA [lnc-BCKDHB-1:2]			81152451	chr6	81152392	+	hs|6q14.1		chr6:81152392-81152451
A_21_P0010588	4.94047	2.30465	4.94047	up	XLOC_l2_000706		FALSE	BROAD Institute lincRNA (XLOC_l2_000706), lincRNA [TCONS_l2_00000939]			247348981	chr1	247348922	+	hs|1q44		chr1:247348922-247348981
A_21_P0000865	-5.46951	-2.45141	5.46951	down	LINC01016	long intergenic non-protein coding RNA 1016	FALSE	Homo sapiens long intergenic non-protein coding RNA 1016 (LINC01016), long non-coding RNA [NR_038989]	100507584		33857474	chr6	33857415	-	hs|6p21.31	NR_038989	chr6:33857474-33857415	NR_038989	Hs.547104
A_33_P3273584	-2.3713	-1.24568	2.3713	down	SCARNA2	small Cajal body-specific RNA 2	FALSE	Homo sapiens small Cajal body-specific RNA 2 (SCARNA2), guide RNA [NR_003023]	677766		109643230	chr1	109643171	+	hs|1p13.3	NR_003023	chr1:109643171-109643230	NR_003023	Hs.550815
A_23_P59613	-7.78062	-2.95988	7.78062	down	FZD9	frizzled class receptor 9	FALSE	Homo sapiens frizzled class receptor 9 (FZD9), mRNA [NM_003508]	8326	GO:0042813|GO:0017147|GO:0048471|GO:0046982|GO:0005886|GO:0009986|GO:0004930|GO:0031527|GO:0042803|GO:0007399|GO:0007405|GO:0005737|GO:0007186|GO:0030183|GO:0007611|GO:0016021|GO:0060070|GO:0035567	72850402	chr7	72850343	+	hs|7q11.23	NM_003508	chr7:72850343-72850402	NM_003508	Hs.647029
A_21_P0005262	-67.6984	-6.08105	67.6984	down	lnc-LRGUK-1	lnc-LRGUK-1:1	FALSE	LNCipedia lincRNA (lnc-LRGUK-1), lincRNA [lnc-LRGUK-1:1]			133970805	chr7	133970746	+	hs|7q33		chr7:133970746-133970805
A_23_P337658	-2.48299	-1.31208	2.48299	down	ALPI	alkaline phosphatase, intestinal	FALSE	Homo sapiens alkaline phosphatase, intestinal (ALPI), mRNA [NM_001631]	248	GO:0000287|GO:0005886|GO:0004035|GO:0016311|GO:0008270|GO:0031225|GO:0016021|GO:0002020	233323992	chr2	233323933	+	hs|2q37.1	NM_001631	chr2:233323933-233323992	NM_001631	Hs.37009
A_33_P3212570	-2.22534	-1.15403	2.22534	down	PYCARD-AS1	PYCARD antisense RNA 1	FALSE	Homo sapiens PYCARD antisense RNA 1 (PYCARD-AS1), long non-coding RNA [NR_102400]	100652740		31214775	chr16	31214716	+	hs|16p11.2	NR_102400	chr16:31214716-31214775	NR_102400
A_21_P0004536	-12.0785	-3.59437	12.0785	down	lnc-NEURL1B-3	lnc-NEURL1B-3:2	FALSE	LNCipedia lincRNA (lnc-NEURL1B-3), lincRNA [lnc-NEURL1B-3:2]			171963088	chr5	171963029	+	hs|5q35.1		chr5:171963029-171963088
A_24_P390070	2.37727	1.24931	2.37727	up	SRSF9	serine/arginine-rich splicing factor 9	FALSE	Homo sapiens serine/arginine-rich splicing factor 9 (SRSF9), mRNA [NM_003769]	8683	GO:0005515|GO:0006397|GO:0008380|GO:0006369|GO:0010467|GO:0048025|GO:0006366|GO:0006376|GO:0005730|GO:0031124|GO:0006406|GO:0000166|GO:0000398|GO:0005654	120903559	chr12	120903500	-	hs|12q24.31	NM_003769	chr12:120903559-120903500	NM_003769	Hs.744094
A_23_P136347	-2.96118	-1.56617	2.96118	down	EPS8	epidermal growth factor receptor pathway substrate 8	FALSE	Homo sapiens epidermal growth factor receptor pathway substrate 8 (EPS8), mRNA [NM_004447]	2059	GO:0005515|GO:0008344|GO:0030054|GO:0008283|GO:0008360|GO:0017146|GO:0030426|GO:0070358|GO:0030832|GO:0051016|GO:0007173|GO:0051764|GO:0005938|GO:0051017|GO:0070062|GO:0010458|GO:0031532|GO:0014069|GO:0032420|GO:0009967|GO:0003779|GO:0032587|GO:0031982|GO:0007165|GO:0048365|GO:0016601|GO:0048149|GO:0005070	15774235	chr12	15774176	-	hs|12p12.3	NM_004447	chr12:15774235-15774176	NM_004447	Hs.591160
A_23_P117363	-4.68925	-2.22936	4.68925	down	SERPINA6	serpin peptidase inhibitor, clade A (alpha-1 antiproteinase, antitrypsin), member 6	FALSE	Homo sapiens serpin peptidase inhibitor, clade A (alpha-1 antiproteinase, antitrypsin), member 6 (SERPINA6), mRNA [NM_001756]	866	GO:0010951|GO:0004867|GO:0006810|GO:0005615|GO:0005496|GO:0008211|GO:0070062	94770689	chr14	94770630	-	hs|14q32.13	NM_001756	chr14:94770689-94770630	NM_001756	Hs.532635
A_21_P0010571	2.36121	1.23953	2.36121	up			FALSE	maestro heat-like repeat family member 3, pseudogene [Source:HGNC Symbol;Acc:HGNC:33122] [ENST00000435735]			200934179	chr1	200929523	+	hs|1q32.1	XR_171243	chr1:200929523-200934179	XR_171243	Hs.576504
A_33_P3512350	-2.60399	-1.38073	2.60399	down	LOC339807	uncharacterized LOC339807	FALSE	Homo sapiens uncharacterized LOC339807 (LOC339807), long non-coding RNA [NR_034023]	339807		64843614	chr2	64843555	+	hs|2p14	NR_034023	chr2:64843555-64843614	NR_034023	Hs.434736
A_32_P34876	-2.21944	-1.1502	2.21944	down	WDR93	WD repeat domain 93	FALSE	Homo sapiens WD repeat domain 93 (WDR93), transcript variant 1, mRNA [NM_020212]	56964	GO:0016651|GO:0022900	90281404	chr15	90281345	+	hs|15q26.1	NM_020212	chr15:90281345-90281404	NM_020212	Hs.177557
A_21_P0010637	2.60741	1.38262	2.60741	up	LINC01057	long intergenic non-protein coding RNA 1057	FALSE	Homo sapiens long intergenic non-protein coding RNA 1057 (LINC01057), long non-coding RNA [NR_104131]	101928079		95285543	chr1	95197966	-	hs|1p21.3		chr1:95285543-95197966	NR_104131	Hs.596857
A_33_P3415859	-6.66909	-2.73749	6.66909	down	NLRC3	NLR family, CARD domain containing 3	FALSE	Homo sapiens mRNA for FLJ00398 protein. [AK090476]	197358	GO:0003674|GO:0042110|GO:0005737|GO:0032496|GO:0007249|GO:0032088|GO:0031396|GO:0005524|GO:0043124	3612970	chr16	3612911	-	hs|16p13.3	AK090476	chr16:3612970-3612911
A_33_P3257808	2.10305	1.07248	2.10305	up	FANCD2	Fanconi anemia, complementation group D2	FALSE	Homo sapiens Fanconi anemia, complementation group D2 (FANCD2), transcript variant 2, mRNA [NM_001018115]	2177	GO:0007129|GO:0005515|GO:0000793|GO:0006281|GO:0005794|GO:0070182|GO:0007276|GO:0005654|GO:0010332|GO:0043231	10114640	chr3	10114581	+	hs|3p25.3	NM_001018115	chr3:10114581-10114640	NM_001018115	Hs.208388
A_24_P246467	-2.06359	-1.04515	2.06359	down	ATF2	activating transcription factor 2	FALSE	Homo sapiens activating transcription factor 2 (ATF2), transcript variant 1, mRNA [NM_001880]	1386	GO:0005515|GO:0003700|GO:0006366|GO:0003705|GO:0006325|GO:0032915|GO:0051403|GO:0002756|GO:0002755|GO:0045444|GO:0001102|GO:0000977|GO:0038124|GO:0019901|GO:0038123|GO:0046982|GO:0034134|GO:0003713|GO:0035861|GO:0002224|GO:0045087|GO:0005654|GO:0000980|GO:0034166|GO:0035666|GO:0001158|GO:0034162|GO:0034142|GO:0035497|GO:0031573|GO:0005741|GO:0005634|GO:0046872|GO:0051090|GO:0051091|GO:0005737|GO:…	175939522	chr2	175939463	-	hs|2q31.1	NM_001880	chr2:175939522-175939463	NM_001880	Hs.592510
A_21_P0014751	-2.58914	-1.37247	2.58914	down			FALSE				12857317	chr2	12857258	-	hs|2p24.3		chr2:012857317-012857258
A_23_P202683	2.42978	1.28083	2.42978	up	CDHR5	cadherin-related family member 5	FALSE	Homo sapiens cadherin-related family member 5 (CDHR5), transcript variant 1, mRNA [NM_021924]	53841	GO:0005515|GO:0008013|GO:0005886|GO:0005509|GO:0016021|GO:0007155|GO:0007156|GO:0070062	617509	chr11	617450	-	hs|11p15.5	NM_021924	chr11:617509-617450	NM_021924	Hs.165619
A_21_P0008445	-11.3165	-3.50035	11.3165	down	lnc-SIX1-1	lnc-SIX1-1:1	FALSE	LNCipedia lincRNA (lnc-SIX1-1), lincRNA [lnc-SIX1-1:1]			61108426	chr14	61108367	-	hs|14q23.1		chr14:61108426-61108367
A_33_P3267208	-2.04909	-1.03499	2.04909	down	CSNK1G1	casein kinase 1, gamma 1	FALSE	Homo sapiens casein kinase 1, gamma 1 (CSNK1G1), mRNA [NM_022048]	53944	GO:0005737|GO:0018105|GO:0004674|GO:0008360|GO:0005634|GO:0016055|GO:0005524|GO:0006897	64457775	chr15	64457716	-	hs|15q22.31	NM_022048	chr15:64457775-64457716	NM_022048	Hs.646508
A_33_P3315899	-21.5826	-4.43179	21.5826	down			FALSE				19193130	chr20	19193071	-	hs|20p11.23		chr20:019193130-019193071
A_33_P3330991	-7.26722	-2.8614	7.26722	down	LOC100134237	uncharacterized LOC100134237	FALSE	PREDICTED: Homo sapiens uncharacterized LOC100134237 (LOC100134237), misc_RNA [XR_248772]	100134237		32012211	chr1	32012152	+	hs|1p35.2	XR_248772	chr1:32012152-32012211	XR_248772	Hs.199368
A_19_P00803472	-2.45008	-1.29283	2.45008	down	lnc-GDF10-2	lnc-GDF10-2:1	FALSE	LNCipedia lincRNA (lnc-GDF10-2), lincRNA [lnc-GDF10-2:1]			48512308	chr10	48512249	-	hs|10q11.22		chr10:48512308-48512249
A_33_P3351836	-7.17351	-2.84268	7.17351	down	C2orf73	chromosome 2 open reading frame 73	FALSE	chromosome 2 open reading frame 73 [Source:HGNC Symbol;Acc:HGNC:26861] [ENST00000414747]	129852		54610331	chr2	54610272	+	hs|2p16.2		chr2:54610272-54610331
A_24_P349387	-2.01262	-1.00907	2.01262	down			FALSE	ribosomal protein L12 pseudogene 2 [Source:HGNC Symbol;Acc:HGNC:16070] [ENST00000424565]			37059474	chr6	37059415	+	hs|6p21.2		chr6:37059415-37059474
A_24_P337657	7.53514	2.91363	7.53514	up	SRF	serum response factor (c-fos serum response element-binding transcription factor)	FALSE	Homo sapiens serum response factor (c-fos serum response element-binding transcription factor) (SRF), transcript variant 1, mRNA [NM_003131]	6722	GO:0005515|GO:0000790|GO:0003700|GO:0006366|GO:0000983|GO:0003705|GO:0045597|GO:0010736|GO:0010735|GO:0030155|GO:0031175|GO:0042803|GO:0007507|GO:0001947|GO:0022028|GO:0010669|GO:0042789|GO:0046016|GO:0008306|GO:0030336|GO:0001707|GO:0007616|GO:0045214|GO:0009636|GO:0030168|GO:0000978|GO:0031490|GO:0035855|GO:0033561|GO:0043589|GO:0008134|GO:0030038|GO:0035912|GO:0008285|GO:0043149|GO:0045773|GO:…	43148344	chr6	43148285	+	hs|6p21.1	NM_003131	chr6:43148285-43148344	NM_003131	Hs.520140
A_33_P3284919	-7.94385	-2.98984	7.94385	down	SEMA6C	sema domain, transmembrane domain (TM), and cytoplasmic domain, (semaphorin) 6C	FALSE	Homo sapiens sema domain, transmembrane domain (TM), and cytoplasmic domain, (semaphorin) 6C (SEMA6C), transcript variant 1, mRNA [NM_001178061]	10500	GO:0005886|GO:0007411|GO:0030215|GO:0004872|GO:0016021	151104255	chr1	151104196	-	hs|1q21.3	NM_001178061	chr1:151104255-151104196	NM_001178061	Hs.516316
A_23_P20427	2.0566	1.04026	2.0566	up	RHOBTB2	Rho-related BTB domain containing 2	FALSE	Homo sapiens Rho-related BTB domain containing 2 (RHOBTB2), transcript variant 3, mRNA [NM_015178]	23221	GO:0051056|GO:0005886|GO:0007264|GO:0005525|GO:0005829	22877495	chr8	22877436	+	hs|8p21.3	NM_015178	chr8:22877436-22877495	NM_015178	Hs.372688
A_33_P3241582	-2.01087	-1.00782	2.01087	down	RPS15A	ribosomal protein S15a	FALSE	Homo sapiens ribosomal protein S15a (RPS15A), transcript variant 2, mRNA [NM_001019]	6210	GO:0010467|GO:0008284|GO:0003735|GO:0019083|GO:0003723|GO:0006614|GO:0019058|GO:0006415|GO:0009615|GO:0045787|GO:0006412|GO:0006413|GO:0005829|GO:0006414|GO:0005737|GO:0016020|GO:0000184|GO:0022627|GO:0016032|GO:0044267|GO:0070062	18796069	chr16	18794375	-	hs|16p12.3	NM_001019	chr16:18796069-18794375	NM_001019	Hs.370504
A_21_P0011492	-4.44498	-2.15218	4.44498	down	SLC22A31	solute carrier family 22, member 31	FALSE	PREDICTED: Homo sapiens solute carrier family 22, member 31 (SLC22A31), transcript variant X3, mRNA [XM_006721147]	146429	GO:0022857|GO:0016021|GO:0055085|GO:0006811	89265657	chr16	89265598	-	hs|16q24.3		chr16:89265657-89265598	XM_006721147
A_33_P3256565	-12.2739	-3.61752	12.2739	down			FALSE				57928948	chr7	57928889	+	hs|7p11.2		chr7:057928889-057928948
A_24_P783008	-5.87543	-2.5547	5.87543	down	LOC200726	hCG1657980	FALSE	Homo sapiens hCG1657980 (LOC200726), mRNA [NM_001102659]	200726		207513393	chr2	207509322	+	hs|2q33.3	NM_001102659	chr2:207509322-207513393	NM_001102659	Hs.144769
A_21_P0001192	-2.8105	-1.49083	2.8105	down			FALSE				168732664	chr1	168732605	-	hs|1q24.2		chr1:168732664-168732605
A_24_P77904	3.64416	1.86559	3.64416	up	HOXA10	homeobox A10	FALSE	Homo sapiens homeobox A10 (HOXA10), transcript variant 1, mRNA [NM_018951]	3206	GO:0005515|GO:0005667|GO:0060065|GO:0042826|GO:0009954|GO:0005634|GO:0007275|GO:0030326|GO:0007283|GO:0000978|GO:0009952|GO:0006351|GO:0007338|GO:0001077|GO:0001501|GO:0005737|GO:0045944|GO:0008584	27211294	chr7	27211235	-	hs|7p15.2	NM_018951	chr7:27211294-27211235	NM_018951	Hs.110637
A_23_P35791	2.12896	1.09015	2.12896	up	RPS6KA4	ribosomal protein S6 kinase, 90kDa, polypeptide 4	FALSE	Homo sapiens ribosomal protein S6 kinase, 90kDa, polypeptide 4 (RPS6KA4), transcript variant 1, mRNA [NM_003942]	8986	GO:0005515|GO:0006355|GO:0000287|GO:0016572|GO:0001818|GO:0005634|GO:0035066|GO:0005524|GO:0035556|GO:0032793|GO:0033129|GO:0005737|GO:0051092|GO:0006954|GO:0004674|GO:0007411|GO:0045944|GO:0043987|GO:0043988|GO:0004711|GO:0005654|GO:0006468|GO:0048273|GO:0070498	64139413	chr11	64139354	+	hs|11q13.1	NM_003942	chr11:64139354-64139413	NM_003942	Hs.105584
A_33_P3359856	2.43607	1.28455	2.43607	up			FALSE	mitotic spindle organizing protein 2A [Source:HGNC Symbol;Acc:HGNC:33187] [ENST00000445782]			130961898	chr2	130961839	+	hs|2q21.1	XM_005263742	chr2:130961839-130961898	XM_005263742
A_33_P3224185	-2.45806	-1.29752	2.45806	down			FALSE				162139015	chr2	162138956	+	hs|2q24.2	XM_006724938	chr2:162138956-162139015	XM_006724938	Hs.703459
A_23_P5392	2.28698	1.19344	2.28698	up	TP53I3	tumor protein p53 inducible protein 3	FALSE	Homo sapiens tumor protein p53 inducible protein 3 (TP53I3), transcript variant 1, mRNA [NM_004881]	9540	GO:0048038|GO:0008270|GO:0006739|GO:0003960|GO:0070402|GO:0042803|GO:0070062|GO:0055114	24302356	chr2	24300615	-	hs|2p23.3	NM_004881	chr2:24302356-24300615	NM_004881	Hs.50649
A_33_P3391536	-3.90517	-1.96539	3.90517	down			FALSE				26470260	chr7	26470201	+	hs|7p15.2		chr7:026470201-026470260
A_33_P3267320	-2.21661	-1.14836	2.21661	down	RFT1	RFT1 homolog (S. cerevisiae)	FALSE	Homo sapiens RFT1 homolog (S. cerevisiae) (RFT1), mRNA [NM_052859]	91869	GO:0005789|GO:0008643|GO:0034203|GO:0016021|GO:0006488|GO:0044267|GO:0005319|GO:0043687|GO:0018279	53124962	chr3	53124903	-	hs|3p21.1	NM_052859	chr3:53124962-53124903	NM_052859	Hs.631910
A_33_P3367073	-2.23266	-1.15877	2.23266	down	LOC101928991	coiled-coil domain-containing protein 92-like	FALSE	PREDICTED: Homo sapiens coiled-coil domain-containing protein 92-like (LOC101928991), mRNA [XM_006710027]	101928991		2627468	chr17	2627409	-	hs|17p13.3	XM_006710027	chr17:2627468-2627409	XM_006710027
A_24_P277955	6.19188	2.63038	6.19188	up	FIS1	fission 1 (mitochondrial outer membrane) homolog (S. cerevisiae)	FALSE	Homo sapiens fission 1 (mitochondrial outer membrane) homolog (S. cerevisiae) (FIS1), mRNA [NM_016068]	51024	GO:0005515|GO:0035584|GO:0006626|GO:0001836|GO:0090141|GO:0007204|GO:0005739|GO:0008053|GO:0051561|GO:0051260|GO:0005779|GO:0005777|GO:0016559|GO:0010821|GO:0000422|GO:0000266|GO:0005102|GO:0090314|GO:2001244|GO:0043653|GO:0043280|GO:0043234|GO:0016020|GO:0070584|GO:0031307|GO:0032471	100884127	chr7	100883486	-	hs|7q22.1	NM_016068	chr7:100884127-100883486	NM_016068	Hs.423968
A_23_P119916	-2.34097	-1.22711	2.34097	down	WNT6	wingless-type MMTV integration site family, member 6	FALSE	Homo sapiens wingless-type MMTV integration site family, member 6 (WNT6), mRNA [NM_006522]	7475	GO:0060684|GO:0001658|GO:0009798|GO:0005886|GO:0009986|GO:0071300|GO:0005796|GO:0070172|GO:0005578|GO:0005576|GO:0072079|GO:0005615|GO:0061303|GO:0005109|GO:0010628|GO:0045165|GO:0030182|GO:0042475|GO:0005788|GO:0045893|GO:0016055	219738911	chr2	219738852	+	hs|2q35	NM_006522	chr2:219738852-219738911	NM_006522	Hs.29764
A_21_P0000272	-2.8587	-1.51536	2.8587	down	SNORD51	small nucleolar RNA, C/D box 51	FALSE	Homo sapiens small nucleolar RNA, C/D box 51 (SNORD51), small nucleolar RNA [NR_002589]	26798		207026674	chr2	207026615	+	hs|2q33.3	NR_002589	chr2:207026615-207026674	NR_002589
A_24_P247454	3.38601	1.75959	3.38601	up			FALSE	keratin 18 pseudogene 19 [Source:HGNC Symbol;Acc:HGNC:33387] [ENST00000395181]			190176666	chr2	190176607	-	hs|2q32.2		chr2:190176666-190176607
A_23_P155666	2.55665	1.35425	2.55665	up	NAAA	N-acylethanolamine acid amidase	FALSE	Homo sapiens N-acylethanolamine acid amidase (NAAA), transcript variant 2, mRNA [NM_001042402]	27163	GO:0006629|GO:0008150|GO:0005737|GO:0016810|GO:0005764|GO:0070062|GO:0008134	76842261	chr4	76842202	-	hs|4q21.1	NM_001042402	chr4:76842261-76842202	NM_001042402	Hs.437365
A_32_P215113	-2.33773	-1.22511	2.33773	down	CCDC58	coiled-coil domain containing 58	FALSE	Homo sapiens coiled-coil domain containing 58 (CCDC58), mRNA [NM_001017928]	131076	GO:0005739	122087034	chr3	122081827	-	hs|3q21.1	NM_001017928	chr3:122087034-122081827	NM_001017928	Hs.220594
A_32_P170621	-6.42425	-2.68353	6.42425	down	CASC2	cancer susceptibility candidate 2 (non-protein coding)	FALSE	Homo sapiens cancer susceptibility candidate 2 (non-protein coding) (CASC2), transcript variant 3, long non-coding RNA [NR_026941]	255082		119809119	chr10	119809060	+	hs|10q26.11	NR_026941	chr10:119809060-119809119	NR_026941	Hs.89387
A_33_P3310696	3.24231	1.69702	3.24231	up	UBE2J2	ubiquitin-conjugating enzyme E2, J2	FALSE	Homo sapiens ubiquitin-conjugating enzyme E2, J2 (UBE2J2), transcript variant 3, mRNA [NM_194458]	118424	GO:0006986|GO:0000209|GO:0019787|GO:0005783|GO:0016874|GO:0005789|GO:0016021|GO:0030433|GO:0005524|GO:0031625	1190644	chr1	1190585	-	hs|1p36.33	NM_194458	chr1:1190644-1190585	NM_194458	Hs.191987
A_33_P3274189	-3.11052	-1.63716	3.11052	down			FALSE				234744773	chr1	234744714	+	hs|1q42.3		chr1:234744714-234744773
A_19_P00322416	-11.2144	-3.48728	11.2144	down	LINC00888	long intergenic non-protein coding RNA 888	FALSE	Homo sapiens long intergenic non-protein coding RNA 888 (LINC00888), transcript variant 1, long non-coding RNA [NR_038301]	100505687		183165616	chr3	183165557	+	hs|3q27.1	NR_038301	chr3:183165557-183165616	NR_038301	Hs.551751
A_21_P0012285	-2.45775	-1.29734	2.45775	down	XLOC_l2_009468		FALSE	BROAD Institute lincRNA (XLOC_l2_009468), lincRNA [TCONS_l2_00017899]			20958989	chr22	20958930	-	hs|22q11.21		chr22:20958989-20958930
A_32_P50417	-3.31154	-1.7275	3.31154	down			FALSE	Homo sapiens cDNA FLJ35212 fis, clone PROST1000136. [AK092531]			12428439	chr8	12428380	+	hs|8p23.1	AK092531	chr8:12428380-12428439		Hs.638992
A_33_P3346680	-2.82678	-1.49916	2.82678	down			FALSE	GB			28711589	chr16	28711530	-	hs|16p11.2		chr16:028711589-028711530
A_33_P3363186	-6.48812	-2.6978	6.48812	down			FALSE	Q6IMN1_HUMAN (Q6IMN1) Growth arrest-specific 6, partial (6%) [THC2779442]			114540999	chr13	114540940	+	hs|13q34		chr13:114540940-114540999
A_23_P132358	2.98221	1.57638	2.98221	up	MCAT	malonyl CoA:ACP acyltransferase (mitochondrial)	FALSE	Homo sapiens malonyl CoA:ACP acyltransferase (mitochondrial) (MCAT), transcript variant 1, mRNA [NM_173467]	27349	GO:0005739|GO:0008152|GO:0006633|GO:0004314|GO:0016740	43529193	chr22	43529134	-	hs|22q13.2	NM_173467	chr22:43529193-43529134	NM_173467	Hs.349111
A_33_P3228609	-4.04239	-2.01521	4.04239	down	LINC01123	long intergenic non-protein coding RNA 1123	FALSE	Homo sapiens long intergenic non-protein coding RNA 1123 (LINC01123), transcript variant 1, long non-coding RNA [NR_046110]	440894		110752062	chr2	110752003	+	hs|2q13	NR_046110	chr2:110752003-110752062	NR_046110	Hs.516403
A_21_P0001989	-2.05088	-1.03624	2.05088	down	lnc-TMEM18-11	lnc-TMEM18-11:1	FALSE	LNCipedia lincRNA (lnc-TMEM18-11), lincRNA [lnc-TMEM18-11:1]			916706	chr2	907037	-	hs|2p25.3		chr2:916706-907037
A_23_P61202	2.93054	1.55117	2.93054	up	FAM207A	family with sequence similarity 207, member A	FALSE	Homo sapiens family with sequence similarity 207, member A (FAM207A), mRNA [NM_058190]	85395		46396628	chr21	46393155	+	hs|21q22.3	NM_058190	chr21:46393155-46396628	NM_058190	Hs.410830
A_21_P0004360	-2.31557	-1.21137	2.31557	down	LOC100505625	uncharacterized LOC100505625	FALSE	Homo sapiens uncharacterized LOC100505625 (LOC100505625), long non-coding RNA [NR_103771]	100505625		6705680	chr5	6705621	-	hs|5p15.31	NR_103771	chr5:6705680-6705621	NR_103771	Hs.550028
A_23_P208870	2.92983	1.55082	2.92983	up	AKT2	v-akt murine thymoma viral oncogene homolog 2	FALSE	Homo sapiens v-akt murine thymoma viral oncogene homolog 2 (AKT2), transcript variant 1, mRNA [NM_001626]	208	GO:0071156|GO:0005515|GO:0008286|GO:0032859|GO:0005886|GO:0008643|GO:0031340|GO:0005634|GO:2000147|GO:0005829|GO:0010907|GO:0060644|GO:0016301|GO:0046326|GO:0061024|GO:0045444|GO:0006006|GO:0005938|GO:0030334|GO:0032869|GO:0045725|GO:0005978|GO:0090314|GO:0006915|GO:0010748|GO:0032587|GO:0072659|GO:0005524|GO:0006417|GO:0032287|GO:0065002|GO:2001275|GO:0007165|GO:0004674|GO:0001934|GO:0032000|GO:…	40738762	chr19	40738703	-	hs|19q13.2	NM_001626	chr19:40738762-40738703	NM_001626	Hs.631535
A_23_P119936	6.79659	2.76481	6.79659	up	REG3A	regenerating islet-derived 3 alpha	FALSE	Homo sapiens regenerating islet-derived 3 alpha (REG3A), transcript variant 2, mRNA [NM_138938]	5068	GO:0045617|GO:0010838|GO:0005737|GO:0008283|GO:0090303|GO:0030246|GO:0007275|GO:0006953|GO:0005615|GO:0007157	79384367	chr2	79384308	-	hs|2p12	NM_138938	chr2:79384367-79384308	NM_138938	Hs.567312
A_23_P115645	3.49099	1.80364	3.49099	up	CELF2	CUGBP, Elav-like family member 2	FALSE	Homo sapiens CUGBP, Elav-like family member 2 (CELF2), transcript variant 1, mRNA [NM_001025076]	10659	GO:0006397|GO:0006396|GO:0005737|GO:0000166|GO:0003723|GO:0008016|GO:0005634	11367928	chr10	11367869	+	hs|10p14	NM_001025076	chr10:11367869-11367928	NM_001025076	Hs.309288
A_32_P155247	5.49686	2.45861	5.49686	up	FTL	ferritin, light polypeptide	FALSE	Homo sapiens ferritin, light polypeptide (FTL), mRNA [NM_000146]	2512	GO:0005515|GO:0005506|GO:0006892|GO:0055072|GO:0055085|GO:0006898|GO:0005829|GO:0008199|GO:0042802|GO:0006879|GO:0008043|GO:0016020|GO:0061024|GO:0006826|GO:0070062	49469088	chr19	49469029	+	hs|19q13.33	NM_000146	chr19:49469029-49469088	NM_000146	Hs.433670
A_21_P0009735	-2.72802	-1.44786	2.72802	down	LOC102723811	uncharacterized LOC102723811	FALSE	PREDICTED: Homo sapiens uncharacterized LOC102723811 (LOC102723811), ncRNA [XR_430169]	102723811		1246420	chr19	1246361	-	hs|19p13.3	XR_430169	chr19:1246420-1246361	XR_430169	Hs.681227
A_23_P28834	4.14677	2.05199	4.14677	up	PHACTR3	phosphatase and actin regulator 3	FALSE	Homo sapiens phosphatase and actin regulator 3 (PHACTR3), transcript variant 1, mRNA [NM_080672]	116154	GO:0008599|GO:0004864|GO:0008157|GO:0005654|GO:0003779|GO:0043086|GO:0016363	58422495	chr20	58422436	+	hs|20q13.33	NM_080672	chr20:58422436-58422495	NM_080672	Hs.473218
A_33_P3253799	3.01861	1.59388	3.01861	up	RUFY1	RUN and FYVE domain containing 1	FALSE	Homo sapiens RUN and FYVE domain containing 1 (RUFY1), transcript variant 2, mRNA [NM_001040451]	80230	GO:0005515|GO:0005737|GO:0030100|GO:0031901|GO:0008565|GO:0008270|GO:0005634|GO:0015031|GO:0043231|GO:0008289|GO:0006897	179034659	chr5	179034600	+	hs|5q35.3	NM_001040451	chr5:179034600-179034659	NM_001040451	Hs.306769
A_23_P142289	2.41089	1.26956	2.41089	up	GNA11	guanine nucleotide binding protein (G protein), alpha 11 (Gq class)	FALSE	Homo sapiens guanine nucleotide binding protein (G protein), alpha 11 (Gq class) (GNA11), mRNA [NM_002067]	2767	GO:0005886|GO:0005834|GO:0003924|GO:0030168|GO:0031683|GO:0005525|GO:0005765|GO:0046872|GO:0071467|GO:0006184|GO:0007507|GO:0031826|GO:0007165|GO:0001501|GO:0005737|GO:0007596|GO:0060158|GO:0045634|GO:0007188|GO:0001508|GO:0004871|GO:0070062|GO:0048066	3121070	chr19	3121011	+	hs|19p13.3	NM_002067	chr19:3121011-3121070	NM_002067	Hs.650575
A_23_P212458	4.23233	2.08145	4.23233	up	SEC61A1	Sec61 alpha 1 subunit (S. cerevisiae)	FALSE	Homo sapiens Sec61 alpha 1 subunit (S. cerevisiae) (SEC61A1), mRNA [NM_013336]	29927	GO:0005515|GO:0005791|GO:0002474|GO:0006614|GO:0042590|GO:0030176|GO:0045047|GO:0016020|GO:0002479|GO:0016049|GO:0043022|GO:0006620|GO:0034341|GO:0007029	127790019	chr3	127789960	+	hs|3q21.3	NM_013336	chr3:127789960-127790019	NM_013336	Hs.518236
A_23_P54891	-2.00473	-1.0034	2.00473	down	C16orf58	chromosome 16 open reading frame 58	FALSE	Homo sapiens chromosome 16 open reading frame 58 (C16orf58), mRNA [NM_022744]	64755	GO:0016020|GO:0016021	31500989	chr16	31500930	-	hs|16p11.2	NM_022744	chr16:31500989-31500930	NM_022744	Hs.9003
A_24_P211044	-2.46907	-1.30397	2.46907	down	CSH1	chorionic somatomammotropin hormone 1 (placental lactogen)	FALSE	Homo sapiens chorionic somatomammotropin hormone 1 (placental lactogen) (CSH1), mRNA [NM_001317]	1442	GO:0005179|GO:0005576|GO:0060397|GO:0046872	61972330	chr17	61972271	-	hs|17q23.3	NM_001317	chr17:61972330-61972271	NM_001317	Hs.654390
A_21_P0014607	-11.1808	-3.48296	11.1808	down			FALSE				40839876	chr1	40839817	-	hs|1p34.2		chr1:040839876-040839817
A_21_P0012397	-12.3844	-3.63045	12.3844	down	XLOC_l2_009887		FALSE	BROAD Institute lincRNA (XLOC_l2_009887), lincRNA [TCONS_l2_00018861]			130543150	chr3	130543091	+	hs|3q22.1		chr3:130543091-130543150
A_23_P395585	-2.68942	-1.4273	2.68942	down	C3orf22	chromosome 3 open reading frame 22	FALSE	chromosome 3 open reading frame 22 [Source:HGNC Symbol;Acc:HGNC:28534] [ENST00000318225]	152065		126268613	chr3	126268554	-	hs|3q21.3	XM_005247139	chr3:126268613-126268554	XM_005247139	Hs.178210
A_19_P00317793	3.4373	1.78128	3.4373	up	SNHG17	small nucleolar RNA host gene 17 (non-protein coding)	FALSE	Homo sapiens small nucleolar RNA host gene 17 (non-protein coding) (SNHG17), transcript variant 2, long non-coding RNA [NR_027241]	388796		37055134	chr20	37055075	-	hs|20q11.23	NR_027241	chr20:37055134-37055075	NR_027241	Hs.400876
A_24_P301837	-2.14857	-1.10338	2.14857	down	HRH3	histamine receptor H3	FALSE	Homo sapiens histamine receptor H3 (HRH3), mRNA [NM_007232]	11255	GO:0050679|GO:0043005|GO:0014070|GO:0014061|GO:0005886|GO:0014050|GO:0014053|GO:0045776|GO:0004969|GO:0007194|GO:0007204|GO:0007269|GO:0014063|GO:0042756|GO:0005887|GO:0007187|GO:0007420|GO:0043209|GO:0008144|GO:0042755|GO:0007613|GO:0007612	60791786	chr20	60791727	-	hs|20q13.33	NM_007232	chr20:60791786-60791727	NM_007232	Hs.251399
A_33_P3366039	3.26141	1.70549	3.26141	up	RPL29	ribosomal protein L29	FALSE	Homo sapiens ribosomal protein L29 (RPL29), mRNA [NM_000992]	6159	GO:0010467|GO:0003735|GO:0007566|GO:0019083|GO:0003723|GO:0006614|GO:0019058|GO:0006415|GO:0006412|GO:0006413|GO:0005829|GO:0006414|GO:0000184|GO:0016020|GO:0016032|GO:0022625|GO:0044267|GO:0008201	52029100	chr3	52028126	-	hs|3p21.2	NM_000992	chr3:52029100-52028126	NM_000992	Hs.425125
A_21_P0010343	-2.23932	-1.16306	2.23932	down	LOC102724679	uncharacterized LOC102724679	FALSE	PREDICTED: Homo sapiens uncharacterized LOC102724679 (LOC102724679), ncRNA [XR_425307]	102724679		23670676	chr22	23670617	+	hs|22q11.23	XR_425307	chr22:23670617-23670676	XR_425307
A_24_P212234	-4.07736	-2.02764	4.07736	down	SLC6A18	solute carrier family 6 (neutral amino acid transporter), member 18	FALSE	Homo sapiens solute carrier family 6 (neutral amino acid transporter), member 18 (SLC6A18), mRNA [NM_182632]	348932	GO:0005886|GO:0005887|GO:0005328|GO:0006865|GO:0006836|GO:0031526|GO:0055085|GO:0003333|GO:0006811	1244451	chr5	1244392	+	hs|5p15.33	NM_182632	chr5:1244392-1244451	NM_182632	Hs.213284
A_21_P0011851	-2.04486	-1.032	2.04486	down	RHOQ	ras homolog family member Q	FALSE	Homo sapiens ras homolog family member Q (RHOQ), mRNA [NM_012249]	23433	GO:0008286|GO:0032427|GO:0051056|GO:0032869|GO:0005886|GO:0007264|GO:0005884|GO:0008360|GO:0003924|GO:0051491|GO:0005525|GO:0005829|GO:0006184|GO:0030866|GO:0046326|GO:0045944|GO:0032956|GO:0090005|GO:0045121|GO:0005522|GO:0070062	46809182	chr2	46809123	+	hs|2p21		chr2:46809123-46809182	NM_012249	Hs.709193
A_21_P0000108	-3.52966	-1.81953	3.52966	down	MTRNR2L8	MT-RNR2-like 8	FALSE	Homo sapiens MT-RNR2-like 8 (MTRNR2L8), mRNA [NM_001190702]	100463486	GO:0005737|GO:0005576	10529553	chr11	10529494	-	hs|11p15.4	NM_001190702	chr11:10529553-10529494	NM_001190702	Hs.717003
A_23_P345707	4.85877	2.28059	4.85877	up	TICRR	TOPBP1-interacting checkpoint and replication regulator	FALSE	Homo sapiens TOPBP1-interacting checkpoint and replication regulator (TICRR), mRNA [NM_152259]	90381	GO:0006260|GO:0005515|GO:0030174|GO:0006281|GO:0001731|GO:0010212|GO:0003682|GO:0000075|GO:0005654|GO:0005634|GO:0033314	90170801	chr15	90170742	+	hs|15q26.1	NM_152259	chr15:90170742-90170801	NM_152259	Hs.441708
A_23_P387585	-2.41235	-1.27044	2.41235	down	FAM226A	family with sequence similarity 226, member A (non-protein coding)	FALSE	Homo sapiens family with sequence similarity 226, member A (non-protein coding) (FAM226A), long non-coding RNA [NR_026595]	203429		71998860	chrX	71998801	+	hs|Xq13.2	NR_026595	chrX:71998801-71998860	NR_026595	Hs.676982
A_24_P32766	2.07538	1.05338	2.07538	up			FALSE				68630107	chr5	68630046	+	hs|5q13.2		chr5:068630046-068630107
A_24_P82419	2.07005	1.04967	2.07005	up	H3F3C	H3 histone, family 3C	FALSE	Homo sapiens H3 histone, family 3C (H3F3C), mRNA [NM_001013699]	440093	GO:0046982|GO:0030307|GO:0005719|GO:0031492|GO:0000786	31944902	chr12	31944843	-	hs|12p11.21	NM_001013699	chr12:31944902-31944843	NM_001013699	Hs.448697
A_21_P0005782	-9.41203	-3.23451	9.41203	down	lnc-ERICH1-2	lnc-ERICH1-2:5	FALSE	LNCipedia lincRNA (lnc-ERICH1-2), lincRNA [lnc-ERICH1-2:5]			1236462	chr8	1236403	-	hs|8p23.3		chr8:1236462-1236403
A_23_P146855	-12.0878	-3.59548	12.0878	down	MPPED1	metallophosphoesterase domain containing 1	FALSE	Homo sapiens metallophosphoesterase domain containing 1 (MPPED1), mRNA [NM_001044370]	758	GO:0008150|GO:0003674|GO:0016787|GO:0008152|GO:0005575	43902711	chr22	43902652	+	hs|22q13.2	NM_001044370	chr22:43902652-43902711	NM_001044370	Hs.159538
A_33_P3297030	-3.09213	-1.6286	3.09213	down	VPS53	vacuolar protein sorting 53 homolog (S. cerevisiae)	FALSE	vacuolar protein sorting 53 homolog (S. cerevisiae) [Source:HGNC Symbol;Acc:HGNC:25608] [ENST00000570359]	55275	GO:0005515|GO:0048471|GO:0005794|GO:0042147|GO:0015031|GO:0010008|GO:0000938	441183	chr17	441124	-	hs|17p13.3	AK128440	chr17:441183-441124		Hs.461819
A_24_P135875	-7.73736	-2.95184	7.73736	down	PTGER4P2-CDK2AP2P2	PTGER4P2-CDK2AP2P2 readthrough transcribed pseudogene	FALSE	Homo sapiens PTGER4P2-CDK2AP2P2 readthrough transcribed pseudogene (PTGER4P2-CDK2AP2P2), non-coding RNA [NR_024496]	442421		66499686	chr9	66494570	+	hs|9q13	NR_024496	chr9:66494570-66499686	NR_024496	Hs.745371
A_21_P0008835	-5.77574	-2.53001	5.77574	down	lnc-HMG20A-5	lnc-HMG20A-5:1	FALSE	LNCipedia lincRNA (lnc-HMG20A-5), lincRNA [lnc-HMG20A-5:1]			77992117	chr15	77992058	+	hs|15q24.3		chr15:77992058-77992117
A_33_P3314810	-2.50241	-1.32332	2.50241	down			FALSE	capicua transcriptional repressor pseudogene 5 [Source:HGNC Symbol;Acc:HGNC:37754] [ENST00000424045]			658920	chr1	658861	+	hs|1p36.33		chr1:658861-658920
A_24_P304723	5.22131	2.38441	5.22131	up	PPIB	peptidylprolyl isomerase B (cyclophilin B)	FALSE	Homo sapiens peptidylprolyl isomerase B (cyclophilin B) (PPIB), mRNA [NM_000942]	5479	GO:0000413|GO:0005515|GO:0042470|GO:0042277|GO:0048471|GO:0005783|GO:0005518|GO:0050821|GO:0003755|GO:0005634|GO:0032403|GO:0005790|GO:0060348|GO:0061077|GO:0016020|GO:0030198|GO:0032991|GO:0005788|GO:0051082|GO:0040018|GO:0070063|GO:0005925|GO:0070062	64452396	chr15	64452337	-	hs|15q22.31	NM_000942	chr15:64452396-64452337	NM_000942	Hs.434937
A_33_P3371320	2.14536	1.10122	2.14536	up	BRE	brain and reproductive organ-expressed (TNFRSF1A modulator)	FALSE	Homo sapiens brain and reproductive organ-expressed (TNFRSF1A modulator) (BRE), transcript variant 6, mRNA [NM_001261840]	9577	GO:0005515|GO:0005164|GO:0000268|GO:0031572|GO:0006915|GO:0005634|GO:0045739|GO:0000152|GO:0006974|GO:0006302|GO:0070531|GO:0007165|GO:0005737|GO:0070552|GO:0010212|GO:0031593|GO:0016568	28521306	chr2	28521247	+	hs|2p23.2	NM_001261840	chr2:28521247-28521306	NM_001261840	Hs.258314
A_33_P3263287	-6.205	-2.63343	6.205	down	LOC100129111	uncharacterized LOC100129111	FALSE	Homo sapiens cDNA FLJ44947 fis, clone BRAMY4001913. [AK126895]	100129111		8059834	chr11	8059775	-	hs|11p15.4	AK126895	chr11:8059834-8059775		Hs.627496
A_24_P215628	2.5931	1.37468	2.5931	up	DCUN1D2	DCN1, defective in cullin neddylation 1, domain containing 2	FALSE	Homo sapiens DCN1, defective in cullin neddylation 1, domain containing 2 (DCUN1D2), mRNA [NM_001014283]	55208		114110456	chr13	114110397	-	hs|13q34	NM_001014283	chr13:114110456-114110397	NM_001014283	Hs.682987
A_33_P3220853	-12.4431	-3.63727	12.4431	down	XLOC_l2_007738		FALSE	BROAD Institute lincRNA (XLOC_l2_007738), lincRNA [TCONS_l2_00014219]			213698090	chr2	213698031	+	hs|2q34		chr2:213698031-213698090
A_23_P201778	3.78694	1.92103	3.78694	up	PTPN7	protein tyrosine phosphatase, non-receptor type 7	FALSE	Homo sapiens protein tyrosine phosphatase, non-receptor type 7 (PTPN7), transcript variant 2, mRNA [NM_080588]	5778	GO:0005515|GO:0005737|GO:0006470|GO:0009898|GO:0005856|GO:0035335|GO:0004725|GO:0005829	202116504	chr1	202116445	-	hs|1q32.1	NM_080588	chr1:202116504-202116445	NM_080588	Hs.402773
A_33_P3671378	-6.4811	-2.69624	6.4811	down	CERCAM	cerebral endothelial cell adhesion molecule	FALSE	Homo sapiens cerebral endothelial cell adhesion molecule (CERCAM), transcript variant 1, mRNA [NM_016174]	51148	GO:0005886|GO:0007159|GO:0006928|GO:0005788|GO:0007155	131196500	chr9	131196441	+	hs|9q34.11	NM_016174	chr9:131196441-131196500	NM_016174	Hs.495230
A_23_P403745	-3.78037	-1.91853	3.78037	down	MTSS1L	metastasis suppressor 1-like	FALSE	Homo sapiens metastasis suppressor 1-like (MTSS1L), mRNA [NM_138383]	92154	GO:0007009|GO:0097178|GO:0003779	70695274	chr16	70695215	-	hs|16q22.1	NM_138383	chr16:70695274-70695215	NM_138383	Hs.432387
A_32_P38645	-6.20059	-2.6324	6.20059	down	RIMS4	regulating synaptic membrane exocytosis 4	FALSE	Homo sapiens regulating synaptic membrane exocytosis 4 (RIMS4), transcript variant 2, mRNA [NM_182970]	140730	GO:0048786|GO:0030054|GO:2000300|GO:0097060|GO:0042391|GO:0006836|GO:0006887|GO:0044325	43380733	chr20	43380674	-	hs|20q13.12	NM_182970	chr20:43380733-43380674	NM_182970	Hs.517065
A_33_P3304878	-5.54272	-2.47059	5.54272	down	WDFY4	WDFY family member 4	FALSE	Homo sapiens WDFY family member 4 (WDFY4), mRNA [NM_020945]	57705	GO:0005543|GO:0016197|GO:0016021|GO:0019898|GO:0012505	50030581	chr10	50030522	+	hs|10q11.23	NM_020945	chr10:50030522-50030581	NM_020945	Hs.287379
A_33_P3241661	2.6384	1.39966	2.6384	up	LOC388780	uncharacterized LOC388780	FALSE	Homo sapiens uncharacterized LOC388780 (LOC388780), mRNA [NM_001287682]	388780		2193786	chr20	2193727	+	hs|20p13	NM_001287682	chr20:2193727-2193786	NM_001287682
A_33_P3256660	-4.29845	-2.10382	4.29845	down			FALSE	1203217A dehydrogenase,glyceraldehydephosphate. {Homo sapiens} (exp=-1; wgp=0; cg=0) , partial (22%) [THC2591158]			39647338	chrX	39647279	+	hs|Xp11.4		chrX:039647279-039647338
A_33_P3417880	-2.63713	-1.39897	2.63713	down	NKAPL	NFKB activating protein-like	FALSE	Homo sapiens NFKB activating protein-like (NKAPL), mRNA [NM_001007531]	222698		28228665	chr6	28228606	+	hs|6p22.1	NM_001007531	chr6:28228606-28228665	NM_001007531	Hs.48787
A_23_P169437	2.7214	1.44435	2.7214	up	LCN2	lipocalin 2	FALSE	Homo sapiens lipocalin 2 (LCN2), mRNA [NM_005564]	3934	GO:0005215|GO:0070301|GO:0002020|GO:0005615|GO:0042803|GO:0005829|GO:0006879|GO:0070207|GO:0031669|GO:0071356|GO:0015891|GO:0006811|GO:0070062|GO:0005506|GO:0042493|GO:0036094|GO:0009635|GO:0005576|GO:0009615|GO:0055085|GO:0097192|GO:0010628|GO:0071222|GO:0031346|GO:0045087|GO:0071347	130914303	chr9	130914244	+	hs|9q34.11	NM_005564	chr9:130914244-130914303	NM_005564	Hs.204238
A_33_P3237266	2.56451	1.35868	2.56451	up	IDS	iduronate 2-sulfatase	FALSE	iduronate 2-sulfatase [Source:HGNC Symbol;Acc:HGNC:5389] [ENST00000428056]	3423	GO:0030207|GO:0005975|GO:0004423|GO:0009405|GO:0006027|GO:0044281|GO:0030204|GO:0030203|GO:0046872|GO:0043202	148584661	chrX	148584602	-	hs|Xq28	AF050145	chrX:148584661-148584602
A_19_P00322224	-2.64098	-1.40107	2.64098	down	FLJ16779	uncharacterized LOC100192386	FALSE	Homo sapiens uncharacterized LOC100192386 (FLJ16779), long non-coding RNA [NR_024389]	100192386		61892967	chr20	61892908	+	hs|20q13.33	NR_024389	chr20:61892908-61892967	NR_024389	Hs.111539
A_21_P0003793	-5.44157	-2.44402	5.44157	down	lnc-C4orf27-1	lnc-C4orf27-1:1	FALSE	LNCipedia lincRNA (lnc-C4orf27-1), lincRNA [lnc-C4orf27-1:1]			170782617	chr4	170770488	-	hs|4q33		chr4:170782617-170770488
A_33_P3407445	-2.637	-1.3989	2.637	down			FALSE	long intergenic non-protein coding RNA 1184 [Source:HGNC Symbol;Acc:HGNC:49565] [ENST00000514573]			127302431	chr5	127302372	-	hs|5q23.3	AK090949	chr5:127302431-127302372		Hs.340623
A_33_P3222659	-3.37921	-1.75669	3.37921	down	lnc-WDR73-5	lnc-WDR73-5:3	FALSE	Homo sapiens cDNA: FLJ22795 fis, clone KAIA2543. [AK026448]			84872156	chr15	84872097	-	hs|15q25.2		chr15:84872156-84872097		Hs.546614
A_23_P331700	4.07464	2.02667	4.07464	up	SRRM3	serine/arginine repetitive matrix 3	FALSE	Homo sapiens serine/arginine repetitive matrix 3 (SRRM3), transcript variant 1, mRNA [NM_001291831]	222183		75916275	chr7	75916216	+	hs|7q11.23	NM_001291831	chr7:75916216-75916275	NM_001291831	Hs.511025
A_33_P3289034	-4.04248	-2.01524	4.04248	down	PKD2L1	polycystic kidney disease 2-like 1	FALSE	Homo sapiens polycystic kidney disease 2-like 1 (PKD2L1), transcript variant 2, mRNA [NM_001253837]	9033	GO:0008092|GO:0005515|GO:0060170|GO:0005886|GO:0005783|GO:0005272|GO:0008324|GO:0071468|GO:0007224|GO:0042802|GO:0043231|GO:0070207|GO:0050982|GO:0035725|GO:0005227|GO:0071805|GO:0006812|GO:0001581|GO:0005262|GO:0005261|GO:0009986|GO:0005509|GO:0031513|GO:0034704|GO:0050915|GO:0043235|GO:0051371|GO:0016020|GO:0051393|GO:0070588|GO:0016021|GO:0033040|GO:0015269	102049840	chr10	102049781	-	hs|10q24.31	NM_001253837	chr10:102049840-102049781	NM_001253837	Hs.159241
A_33_P3335999	3.20192	1.67894	3.20192	up	B4GALT3	UDP-Gal:betaGlcNAc beta 1,4- galactosyltransferase, polypeptide 3	FALSE	Homo sapiens UDP-Gal:betaGlcNAc beta 1,4- galactosyltransferase, polypeptide 3 (B4GALT3), transcript variant 1, mRNA [NM_001199873]	8703	GO:0005794|GO:0005975|GO:0003831|GO:0044281|GO:0008378|GO:0046872|GO:0042339|GO:0005737|GO:0000139|GO:0003945|GO:0018146|GO:0032580|GO:0009405|GO:0016021|GO:0044267|GO:0030203|GO:0070062|GO:0043687|GO:0018279	161141787	chr1	161141728	-	hs|1q23.3	NM_001199873	chr1:161141787-161141728	NM_001199873	Hs.321231
A_21_P0003885	2.32552	1.21755	2.32552	up	LRPAP1	low density lipoprotein receptor-related protein associated protein 1	FALSE	Homo sapiens low density lipoprotein receptor-related protein associated protein 1 (LRPAP1), transcript variant 1, mRNA [NM_002337]	4043	GO:0032091|GO:0005515|GO:0048237|GO:0005886|GO:0009986|GO:0005783|GO:0005576|GO:0070326|GO:0031982|GO:0006898|GO:1900222|GO:0010916|GO:1900116|GO:0006457|GO:0004873|GO:0051082|GO:0016021|GO:0035473|GO:0016192|GO:0048019|GO:0008201|GO:0050750	3508481	chr4	3508422	-	hs|4p16.3	NM_002337	chr4:3508481-3508422	NM_002337	Hs.40966
A_23_P104098	-6.35636	-2.6682	6.35636	down	SYT2	synaptotagmin II	FALSE	Homo sapiens synaptotagmin II (SYT2), transcript variant 1, mRNA [NM_177402]	127833	GO:0005544|GO:0005515|GO:0005215|GO:0030054|GO:0042584|GO:0005886|GO:0005509|GO:0009405|GO:0006810|GO:0030672|GO:0016021|GO:0043231	202565898	chr1	202565839	-	hs|1q32.1	NM_177402	chr1:202565898-202565839	NM_177402	Hs.25422
A_23_P35916	3.94329	1.9794	3.94329	up	ATM	ATM serine/threonine kinase	FALSE	Homo sapiens ATM serine/threonine kinase (ATM), mRNA [NM_000051]	472	GO:0005515|GO:0002331|GO:0001756|GO:0004677|GO:0051402|GO:0032403|GO:0048599|GO:0007507|GO:0034605|GO:0043525|GO:0046777|GO:0018105|GO:0016303|GO:0046983|GO:0007131|GO:0006977|GO:0000781|GO:0033151|GO:0036092|GO:0005819|GO:0030889|GO:0035174|GO:0006281|GO:0007420|GO:0071044|GO:0005654|GO:0090399|GO:0072434|GO:0042159|GO:0007094|GO:0071480|GO:0006302|GO:0000723|GO:0000724|GO:0010212|GO:0007050|GO:…	108236144	chr11	108236085	+	hs|11q22.3	NM_000051	chr11:108236085-108236144	NM_000051	Hs.367437
A_23_P150931	3.42807	1.7774	3.42807	up	LMBR1L	limb development membrane protein 1-like	FALSE	Homo sapiens limb development membrane protein 1-like (LMBR1L), transcript variant 1, mRNA [NM_018113]	55716	GO:0005886|GO:0016021|GO:0006897	49491297	chr12	49491238	-	hs|12q13.12	NM_018113	chr12:49491297-49491238	NM_018113	Hs.272838
A_32_P209989	3.93303	1.97564	3.93303	up	MRPL46	mitochondrial ribosomal protein L46	FALSE	Homo sapiens mitochondrial ribosomal protein L46 (MRPL46), mRNA [NM_022163]	26589	GO:0070124|GO:0070125|GO:0070126|GO:0006996|GO:0030054|GO:0032543|GO:0005743|GO:0005575|GO:0005739|GO:0003674|GO:0008150|GO:0016787|GO:0005840|GO:0005654	89010441	chr15	89010382	-	hs|15q25.3	NM_022163	chr15:89010441-89010382	NM_022163	Hs.534261
A_23_P316064	-2.4782	-1.30929	2.4782	down	ZACN	zinc activated ligand-gated ion channel	FALSE	Homo sapiens zinc activated ligand-gated ion channel (ZACN), mRNA [NM_180990]	353174	GO:0005230|GO:0034220|GO:0005886|GO:0008270|GO:0016021|GO:0010043|GO:0015276	74077439	chr17	74077380	+	hs|17q25.1	NM_180990	chr17:74077380-74077439	NM_180990	Hs.714919
A_23_P132595	6.08676	2.60568	6.08676	up	VGLL4	vestigial-like family member 4	FALSE	Homo sapiens vestigial-like family member 4 (VGLL4), transcript variant 2, mRNA [NM_014667]	9686	GO:0006355|GO:0005634|GO:0006351	11598018	chr3	11597959	-	hs|3p25.3	NM_014667	chr3:11598018-11597959	NM_014667	Hs.740389
A_32_P52330	-2.56969	-1.36159	2.56969	down	LOC113230	uncharacterized protein LOC113230	FALSE	Homo sapiens uncharacterized protein LOC113230 (LOC113230), transcript variant 1, mRNA [NM_001291291]	113230		14185723	chr19	14185664	+	hs|19p13.12	NM_001291291	chr19:14185664-14185723	NM_001291291	Hs.372775
A_33_P3412560	-6.83784	-2.77354	6.83784	down			FALSE	aa64c04.s1 NCI_CGAP_GCB1 Homo sapiens cDNA clone IMAGE:825702 3' similar to contains Alu repetitive element;contains element TAR1 repetitive element ;, mRNA sequence [AA504818]			11143339	chr19	11143280	-	hs|19p13.2	AA504818	chr19:11143339-11143280		Hs.741659
A_21_P0009242	-2.38322	-1.25291	2.38322	down	lnc-MRM1-2	lnc-MRM1-2:1	FALSE	LNCipedia lincRNA (lnc-MRM1-2), lincRNA [lnc-MRM1-2:1]			35080651	chr17	35079110	+	hs|17q12		chr17:35079110-35080651
A_33_P3234490	2.81116	1.49117	2.81116	up	BOLA2B	bolA family member 2B	FALSE	Homo sapiens bolA family member 2B (BOLA2B), mRNA [NM_001039182]	654483	GO:0070062	30205037	chr16	30204978	-	hs|16p11.2	NM_001039182	chr16:30205037-30204978	NM_001039182	Hs.647333
A_33_P3350232	-24.851	-4.63523	24.851	down			FALSE	Homo sapiens cDNA FLJ45928 fis, clone PLACE6019674. [AK127825]			76961394	chr14	76961335	-	hs|14q24.3	AK127825	chr14:76961394-76961335		Hs.686950
A_32_P191262	-2.14188	-1.09888	2.14188	down	ACR	acrosin	FALSE	Homo sapiens acrosin (ACR), mRNA [NM_001097]	49	GO:0005515|GO:0043159|GO:0004252|GO:0005507|GO:0005798|GO:0005576|GO:0005634|GO:0042806|GO:0048545|GO:0007339|GO:0003677|GO:0005537|GO:0007338|GO:0043234|GO:0004040|GO:0007190|GO:0002077|GO:0008144|GO:0008270|GO:0007341|GO:0007340|GO:0032504	51183664	chr22	51183605	+	hs|22q13.33	NM_001097	chr22:51183605-51183664	NM_001097	Hs.370870
A_23_P151497	3.39159	1.76196	3.39159	up	TRMT61A	tRNA methyltransferase 61A	FALSE	Homo sapiens tRNA methyltransferase 61A (TRMT61A), mRNA [NM_152307]	115708	GO:0031515|GO:0016429|GO:0030488|GO:0005634	104002132	chr14	104002073	+	hs|14q32.33	NM_152307	chr14:104002073-104002132	NM_152307	Hs.525610
A_21_P0008464	-9.82826	-3.29694	9.82826	down	lnc-IRF2BPL-2	lnc-IRF2BPL-2:1	FALSE	LNCipedia lincRNA (lnc-IRF2BPL-2), lincRNA [lnc-IRF2BPL-2:1]			77507409	chr14	77507350	-	hs|14q24.3		chr14:77507409-77507350
A_23_P68807	2.2961	1.19918	2.2961	up			FALSE	Homo sapiens hypothetical protein FLJ23185, mRNA (cDNA clone IMAGE:4994346), with apparent retained intron. [BC021857]			22282547	chr22	22282488	-	hs|22q11.22	BC021857	chr22:22282547-22282488
A_23_P213863	2.42446	1.27766	2.42446	up	FAM193B	family with sequence similarity 193, member B	FALSE	Homo sapiens family with sequence similarity 193, member B (FAM193B), transcript variant 3, mRNA [NM_001190946]	54540	GO:0005737|GO:0005730|GO:0005654|GO:0005634	176949061	chr5	176949002	-	hs|5q35.3	NM_001190946	chr5:176949061-176949002	NM_001190946	Hs.484289
A_21_P0010338	-4.15954	-2.05643	4.15954	down			FALSE	ALU1_HUMAN (P39188) Alu subfamily J sequence contamination warning entry, partial (18%) [THC2773672]			16062950	chr22	16062891	+	hs|22q11.1		chr22:16062891-16062950
A_33_P3272402	-6.17892	-2.62735	6.17892	down	ADAD2	adenosine deaminase domain containing 2	FALSE	Homo sapiens adenosine deaminase domain containing 2 (ADAD2), transcript variant 1, mRNA [NM_139174]	161931	GO:0006396|GO:0004000|GO:0003723	84230771	chr16	84230712	+	hs|16q24.1	NM_139174	chr16:84230712-84230771	NM_139174	Hs.8977
A_33_P3294159	-4.29822	-2.10374	4.29822	down	CALY	calcyon neuron-specific vesicular protein	FALSE	Homo sapiens calcyon neuron-specific vesicular protein (CALY), mRNA [NM_015722]	50632	GO:0045807|GO:0032051|GO:0005887|GO:0031410|GO:0007212|GO:0032403|GO:0030659|GO:0048268|GO:0006897	135141509	chr10	135141450	-	hs|10q26.3	NM_015722	chr10:135141509-135141450	NM_015722	Hs.148680
A_33_P3226492	-7.12223	-2.83233	7.12223	down	RAB7A	RAB7A, member RAS oncogene family	FALSE	Homo sapiens PRO2706 mRNA, complete cds. [AF119891]	7879	GO:0005515|GO:0097208|GO:0045453|GO:0003924|GO:0015031|GO:0005765|GO:0045022|GO:0005764|GO:0043231|GO:0019886|GO:0007174|GO:0022615|GO:0030670|GO:0042147|GO:0032482|GO:0090383|GO:0090382|GO:0090385|GO:0070062|GO:0005774|GO:0042470|GO:0005794|GO:0005770|GO:0008333|GO:0005525|GO:0006897|GO:0045335|GO:0048365|GO:0034045|GO:2000785|GO:0006622|GO:0019003|GO:0030904	128532812	chr3	128532753	-	hs|3q21.3	AF119891	chr3:128532812-128532753		Hs.15738
A_23_P28042	-2.31687	-1.21217	2.31687	down	ZNF737	zinc finger protein 737	FALSE	Homo sapiens zinc finger protein 737 (ZNF737), mRNA [NM_001159293]	100129842	GO:0006355|GO:0005634|GO:0003677|GO:0046872|GO:0006351	20720785	chr19	20720770	-	hs|19p12	NM_001159293	chr19:20720785-20720770	NM_001159293	Hs.515696
A_23_P120364	-2.23839	-1.16246	2.23839	down	PPDPF	pancreatic progenitor cell differentiation and proliferation factor	FALSE	Homo sapiens pancreatic progenitor cell differentiation and proliferation factor (PPDPF), mRNA [NM_024299]	79144	GO:0007275|GO:0030154	62153499	chr20	62153440	+	hs|20q13.33	NM_024299	chr20:62153440-62153499	NM_024299	Hs.79625
A_33_P3417123	-2.20116	-1.13826	2.20116	down			FALSE				1907	chrUn_gl000235	1848	-			chrUn_gl000235:000001907-000001848
A_21_P0012372	-19.0241	-4.24975	19.0241	down	LINC00693	long intergenic non-protein coding RNA 693	FALSE	Homo sapiens long intergenic non-protein coding RNA 693 (LINC00693), long non-coding RNA [NR_038840]	645206		28798327	chr3	28798268	+	hs|3p24.1		chr3:28798268-28798327	NR_038840	Hs.388256
A_23_P90089	2.57103	1.36235	2.57103	up	GCDH	glutaryl-CoA dehydrogenase	FALSE	Homo sapiens glutaryl-CoA dehydrogenase (GCDH), transcript variant 2, mRNA [NM_013976]	2639	GO:0005739|GO:0034641|GO:0019395|GO:0005759|GO:0050660|GO:0005743|GO:0046949|GO:0044281|GO:0006554|GO:0000062|GO:0006568|GO:0004361	13008666	chr19	13008607	+	hs|19p13.2	NM_013976	chr19:13008607-13008666	NM_013976	Hs.532699
A_33_P3312819	-14.2239	-3.83024	14.2239	down	IGF2-AS	IGF2 antisense RNA	FALSE	Homo sapiens IGF2 antisense RNA (IGF2-AS), transcript variant 1, long non-coding RNA [NR_028044]	51214		2168715	chr11	2168656	+	hs|11p15.5	NR_028044	chr11:2168656-2168715	NR_028044	Hs.716962
A_33_P3368560	-2.98876	-1.57955	2.98876	down	AHSA2	AHA1, activator of heat shock 90kDa protein ATPase homolog 2 (yeast)	FALSE	AHA1, activator of heat shock 90kDa protein ATPase homolog 2 (yeast) [Source:HGNC Symbol;Acc:HGNC:20437] [ENST00000394457]	130872	GO:0051087|GO:0032781|GO:0001671	61416060	chr2	61416001	+	hs|2p15	XM_006711943	chr2:61416001-61416060	XM_006711943	Hs.655602
A_21_P0007908	-8.77113	-3.13276	8.77113	down	LINC00327	long intergenic non-protein coding RNA 327	FALSE	Homo sapiens long intergenic non-protein coding RNA 327 (LINC00327), long non-coding RNA [NR_038995]	100506697		24061159	chr13	24061100	+	hs|13q12.12	NR_038995	chr13:24061100-24061159	NR_038995	Hs.50118
A_33_P3382296	-18.4679	-4.20695	18.4679	down	FGF13-AS1	FGF13 antisense RNA 1	FALSE	Homo sapiens FGF13 antisense RNA 1 (FGF13-AS1), long non-coding RNA [NR_038405]	100129662		137798609	chrX	137798550	+	hs|Xq26.3	NR_038405	chrX:137798550-137798609	NR_038405	Hs.571747
A_23_P251680	3.11107	1.63741	3.11107	up	COMT	catechol-O-methyltransferase	FALSE	Homo sapiens catechol-O-methyltransferase (COMT), transcript variant 1, mRNA [NM_000754]	1312	GO:0005515|GO:0014070|GO:0030424|GO:0006805|GO:0005886|GO:0007268|GO:0044281|GO:0032259|GO:0050668|GO:0005829|GO:0005739|GO:0048609|GO:0032502|GO:0043197|GO:0045211|GO:0045963|GO:0032496|GO:0007612|GO:0016036|GO:0070062|GO:0007565|GO:0000287|GO:0042493|GO:0007614|GO:0016206|GO:0048662|GO:0008171|GO:0044297|GO:0008210|GO:0016020|GO:0035814|GO:0042420|GO:0048265|GO:0016021|GO:0042136|GO:0042135|GO:…	19951771	chr22	19951712	+	hs|22q11.21	NM_000754	chr22:19951712-19951771	NM_000754	Hs.370408
A_33_P3371305	-4.83556	-2.27368	4.83556	down	LOC644090	uncharacterized LOC644090	FALSE	PREDICTED: Homo sapiens uncharacterized LOC644090 (LOC644090), misc_RNA [XR_428270]	644090		151507891	chr7	151507832	+	hs|7q36.1	XR_428270	chr7:151507832-151507891	XR_428270	Hs.647065
A_33_P3298251	-7.54652	-2.91581	7.54652	down			FALSE				29044521	chr6	29044462	+	hs|6p22.1		chr6:029044462-029044521
A_23_P98571	4.42321	2.14509	4.42321	up	PPP1R32	protein phosphatase 1, regulatory subunit 32	FALSE	Homo sapiens protein phosphatase 1, regulatory subunit 32 (PPP1R32), transcript variant 1, mRNA [NM_145017]	220004	GO:0005515|GO:0019902	61257299	chr11	61254699	+	hs|11q12.2	NM_145017	chr11:61254699-61257299	NM_145017	Hs.729003
A_19_P00320611	-5.43418	-2.44206	5.43418	down	LOC101927151	uncharacterized LOC101927151	FALSE	PREDICTED: Homo sapiens uncharacterized LOC101927151 (LOC101927151), transcript variant X2, ncRNA [XR_424964]	101927151		28284564	chr19	28284505	+	hs|19q11	XR_424964	chr19:28284505-28284564	XR_424964
A_21_P0008329	-4.1092	-2.03886	4.1092	down			FALSE				39961949	chr14	39961890	+	hs|14q21.1		chr14:39961890-39961949
A_33_P3351052	-2.50427	-1.32439	2.50427	down	POU3F1	POU class 3 homeobox 1	FALSE	Homo sapiens POU class 3 homeobox 1 (POU3F1), mRNA [NM_002699]	5453	GO:0005667|GO:0001105|GO:0003700|GO:0022011|GO:0005634|GO:0008366|GO:0006351|GO:0010628|GO:0043565|GO:0030216|GO:0045944|GO:0030900|GO:0045893	38509710	chr1	38509651	-	hs|1p34.3	NM_002699	chr1:38509710-38509651	NM_002699	Hs.1837
A_32_P47107	-4.76408	-2.2522	4.76408	down			FALSE				134586029	chr8	134585970	+	hs|8q24.22		chr8:134585970-134586029
A_21_P0000356	-3.14661	-1.6538	3.14661	down	SCARNA11	small Cajal body-specific RNA 11	FALSE	Homo sapiens small Cajal body-specific RNA 11 (SCARNA11), guide RNA [NR_003012]	677780		6690698	chr12	6690639	-	hs|12p13.31	NR_003012	chr12:6690698-6690639	NR_003012	Hs.689692
A_33_P3237734	-7.30838	-2.86955	7.30838	down	DCLK2	doublecortin-like kinase 2	FALSE	Homo sapiens doublecortin-like kinase 2 (DCLK2), transcript variant 2, mRNA [NM_001040261]	166614	GO:0035556|GO:0005737|GO:0004674|GO:0006468|GO:0005856|GO:0005524	151170823	chr4	151170764	+	hs|4q31.3	NM_001040261	chr4:151170764-151170823	NM_001040261	Hs.591683
A_19_P00316624	3.62868	1.85944	3.62868	up			FALSE	PREDICTED: Homo sapiens uncharacterized LOC101928987 (LOC101928987), mRNA [XM_005263390]			82524040	chr4	82523981	-	hs|4q21.22	XM_005263390	chr4:82524040-82523981	XM_005263390
A_33_P3318661	3.57573	1.83824	3.57573	up	E2F7	E2F transcription factor 7	FALSE	Homo sapiens E2F transcription factor 7 (E2F7), mRNA [NM_203394]	144455	GO:0005515|GO:0005667|GO:0032466|GO:0000977|GO:0003700|GO:0008285|GO:0030330|GO:0003714|GO:0060707|GO:0032877|GO:2000134|GO:0001047|GO:0002040|GO:0005634|GO:0000122|GO:0001890|GO:0001227|GO:0071930|GO:0006351|GO:0042802|GO:0045944|GO:0060718|GO:0070365	77417635	chr12	77417576	-	hs|12q21.2	NM_203394	chr12:77417635-77417576	NM_203394	Hs.416375
A_21_P0001718	-2.59091	-1.37346	2.59091	down	lnc-WRAP73-1	lnc-WRAP73-1:1	FALSE	Q6IMA3_RAT (Q6IMA3) RAS-like family 11 member A, partial (6%) [THC2749835]			3539660	chr1	3539601	-	hs|1p36.32		chr1:3539660-3539601
A_23_P2283	2.40814	1.26792	2.40814	up	TAC3	tachykinin 3	FALSE	Homo sapiens tachykinin 3 (TAC3), transcript variant 1, mRNA [NM_013251]	6866	GO:0005515|GO:0007565|GO:0007218|GO:0005102|GO:0007217|GO:0005576|GO:0005615|GO:0070062	57403895	chr12	57403836	-	hs|12q13.3	NM_013251	chr12:57403895-57403836	NM_013251	Hs.9730
A_19_P00322264	3.83528	1.93933	3.83528	up			FALSE	PREDICTED: Homo sapiens uncharacterized LOC101928987 (LOC101928987), mRNA [XM_005263390]			82524033	chr4	82523974	-	hs|4q21.22	XM_005263390	chr4:82524033-82523974	XM_005263390
A_33_P3306327	-2.21101	-1.14471	2.21101	down			FALSE				139464035	chr9	139463976	+	hs|9q34.3		chr9:139463976-139464035
A_21_P0004128	-3.34786	-1.74324	3.34786	down	lnc-EMB-3	lnc-EMB-3:1	FALSE	601193780F1 NIH_MGC_7 Homo sapiens cDNA clone IMAGE:3537666 5', mRNA sequence [BE265759]			50265584	chr5	50265525	-	hs|5q11.1		chr5:50265584-50265525		Hs.613556
A_23_P40657	4.95498	2.30888	4.95498	up	GCAT	glycine C-acetyltransferase	FALSE	Homo sapiens glycine C-acetyltransferase (GCAT), transcript variant 2, mRNA [NM_014291]	23464	GO:0005739|GO:0019518|GO:0006520|GO:0009058|GO:0008890|GO:0030170|GO:0005654	38212597	chr22	38212293	+	hs|22q13.1	NM_014291	chr22:38212293-38212597	NM_014291	Hs.54609
A_21_P0006242	-2.93404	-1.55289	2.93404	down	lnc-PPP1R26-2	lnc-PPP1R26-2:1	FALSE	LNCipedia lincRNA (lnc-PPP1R26-2), lincRNA [lnc-PPP1R26-2:1]			138307163	chr9	138307104	+	hs|9q34.3		chr9:138307104-138307163
A_33_P3275495	-3.00536	-1.58754	3.00536	down	LOC400743	uncharacterized LOC400743	FALSE	PREDICTED: Homo sapiens uncharacterized LOC400743 (LOC400743), misc_RNA [XR_108366]	400743		17521159	chr1	17521100	+	hs|1p36.13	XR_108366	chr1:17521100-17521159	XR_108366	Hs.522935
A_24_P367329	4.77024	2.25406	4.77024	up			FALSE	PREDICTED: Homo sapiens uncharacterized LOC440292 (LOC440292), mRNA [XM_001714437]			78234123	chr15	78234064	-	hs|15q24.3	XM_001714437	chr15:78234123-78234064	XM_001714437
A_33_P3350547	-5.91293	-2.56387	5.91293	down	SCN5A	sodium channel, voltage gated, type V alpha subunit	FALSE	Homo sapiens sodium channel, voltage-gated, type V, alpha subunit (SCN5A), transcript variant 3, mRNA [NM_001099404]	6331	GO:0005515|GO:0005516|GO:0086010|GO:0086070|GO:0060307|GO:0060048|GO:0019228|GO:0060371|GO:0086067|GO:0086069|GO:0060373|GO:0060372|GO:0010765|GO:0007411|GO:0086002|GO:0001518|GO:0045760|GO:0086006|GO:0031625|GO:0086004|GO:0086005|GO:0050679|GO:0019901|GO:0003360|GO:0009986|GO:0017134|GO:0030506|GO:0021549|GO:0014894|GO:0044325|GO:0002027|GO:0086012|GO:0019899|GO:0003231|GO:0050998|GO:0051899|GO:…	38592239	chr3	38592180	-	hs|3p22.2	NM_001099404	chr3:38592239-38592180	NM_001099404	Hs.517898
A_23_P166135	3.52788	1.8188	3.52788	up	XRN2	5'-3' exoribonuclease 2	FALSE	Homo sapiens 5'-3' exoribonuclease 2 (XRN2), mRNA [NM_012255]	22803	GO:0006353|GO:0006397|GO:0006396|GO:0006355|GO:0008409|GO:0016235|GO:0016070|GO:0005730|GO:0005634|GO:0007283|GO:0006401|GO:0004534|GO:0004518|GO:0016020|GO:0016049|GO:0008270|GO:0000738|GO:0001147	21338413	chr20	21337284	+	hs|20p11.22	NM_012255	chr20:21337284-21338413	NM_012255	Hs.255932
A_19_P00318511	-3.12944	-1.6459	3.12944	down			FALSE	Homo sapiens, clone IMAGE:3960940, mRNA, partial cds. [BC014369]			227044910	chr2	227044851	-	hs|2q36.3		chr2:227044910-227044851		Hs.516739
A_23_P6935	2.12234	1.08565	2.12234	up	CD47	CD47 molecule	FALSE	Homo sapiens CD47 molecule (CD47), transcript variant 2, mRNA [NM_198793]	961	GO:0005515|GO:0008284|GO:0022409|GO:0005886|GO:0050900|GO:0009617|GO:0050766|GO:0005887|GO:0007229|GO:0007596|GO:0030198|GO:0050870|GO:0050729|GO:0007155|GO:0008228|GO:0070062|GO:0070053	107779622	chr3	107778363	-	hs|3q13.12	NM_198793	chr3:107779622-107778363	NM_198793	Hs.446414
A_23_P140876	6.21992	2.6369	6.21992	up	ABCA3	ATP-binding cassette, sub-family A (ABC1), member 3	FALSE	Homo sapiens ATP-binding cassette, sub-family A (ABC1), member 3 (ABCA3), mRNA [NM_001089]	21	GO:0005215|GO:0097233|GO:0005886|GO:0097208|GO:0042493|GO:0042626|GO:0005524|GO:0005615|GO:0055085|GO:0016020|GO:0008152|GO:0006810|GO:0016021	2326322	chr16	2326263	-	hs|16p13.3	NM_001089	chr16:2326322-2326263	NM_001089	Hs.26630
A_23_P415974	5.8803	2.55589	5.8803	up	ALDOB	aldolase B, fructose-bisphosphate	FALSE	Homo sapiens aldolase B, fructose-bisphosphate (ALDOB), mRNA [NM_000035]	229	GO:0005515|GO:0008092|GO:0070072|GO:0005815|GO:0005975|GO:0034451|GO:0006094|GO:0044281|GO:0032781|GO:0006096|GO:0042802|GO:0005829|GO:0004332|GO:0030388|GO:0006116|GO:0009405|GO:0051117|GO:0006006|GO:0070061|GO:0006001|GO:0070062|GO:0006000	104183787	chr9	104183728	-	hs|9q31.1	NM_000035	chr9:104183787-104183728	NM_000035	Hs.530274
A_23_P27810	4.57557	2.19395	4.57557	up	ZNF607	zinc finger protein 607	FALSE	Homo sapiens zinc finger protein 607 (ZNF607), transcript variant 1, mRNA [NM_032689]	84775	GO:0006355|GO:0003700|GO:0005634|GO:0003677|GO:0046872|GO:0006351	38187848	chr19	38187789	-	hs|19q13.12	NM_032689	chr19:38187848-38187789	NM_032689	Hs.116622
A_23_P100764	4.46947	2.1601	4.46947	up	SLC25A39	solute carrier family 25, member 39	FALSE	Homo sapiens solute carrier family 25, member 39 (SLC25A39), transcript variant 2, mRNA [NM_016016]	51629	GO:0006810|GO:0005743|GO:0016021|GO:0006783	42397438	chr17	42397379	-	hs|17q21.31	NM_016016	chr17:42397438-42397379	NM_016016	Hs.744880
A_23_P212655	-7.10771	-2.82939	7.10771	down	KLHL6	kelch-like family member 6	FALSE	Homo sapiens kelch-like family member 6 (KLHL6), mRNA [NM_130446]	89857	GO:0050853|GO:0002467	183205899	chr3	183205840	-	hs|3q27.1	NM_130446	chr3:183205899-183205840	NM_130446	Hs.659147
A_23_P387045	2.53743	1.34337	2.53743	up	CCDC107	coiled-coil domain containing 107	FALSE	Homo sapiens coiled-coil domain containing 107 (CCDC107), transcript variant A, mRNA [NM_174923]	203260	GO:0016021	35660866	chr9	35660807	+	hs|9p13.3	NM_174923	chr9:35660807-35660866	NM_174923	Hs.745107
A_21_P0014887	-5.78851	-2.53319	5.78851	down	LOC100652768	uncharacterized LOC100652768	FALSE	Homo sapiens uncharacterized LOC100652768 (LOC100652768), long non-coding RNA [NR_045215]	100652768		117068046	chr11	117067987	-	hs|11q23.3	NR_045215	chr11:117068046-117067987	NR_045215	Hs.732365
A_24_P35478	4.4494	2.15361	4.4494	up	PARD3	par-3 family cell polarity regulator	FALSE	Homo sapiens par-3 family cell polarity regulator (PARD3), transcript variant 1, mRNA [NM_019619]	56288	GO:0090162|GO:0044319|GO:0005515|GO:0030054|GO:0005886|GO:0022011|GO:0007409|GO:0007205|GO:0005829|GO:0051642|GO:0032970|GO:0005913|GO:0070830|GO:0005911|GO:0006612|GO:0005080|GO:0043025|GO:0007179|GO:0005938|GO:0031643|GO:0008356|GO:0003383|GO:0034329|GO:0019903|GO:0005819|GO:0005547|GO:0045177|GO:0005546|GO:0000226|GO:0032266|GO:0044295|GO:0045216|GO:0010801|GO:0012505|GO:0043234|GO:0033269|GO:…	34420439	chr10	34408658	-	hs|10p11.21	NM_019619	chr10:34420439-34408658	NM_019619	Hs.131489
A_23_P50799	-3.36498	-1.7506	3.36498	down	OR10H2	olfactory receptor, family 10, subfamily H, member 2	FALSE	Homo sapiens olfactory receptor, family 10, subfamily H, member 2 (OR10H2), mRNA [NM_013939]	26538	GO:0050911|GO:0004984|GO:0007186|GO:0005886|GO:0004930|GO:0016021	15839759	chr19	15839700	+	hs|19p13.12	NM_013939	chr19:15839700-15839759	NM_013939	Hs.247694
A_19_P00317471	-3.26679	-1.70787	3.26679	down	LINC00205	long intergenic non-protein coding RNA 205	FALSE	PREDICTED: Homo sapiens putative uncharacterized protein encoded by LINC00205-like (LOC102723489), mRNA [XM_006724071]	102723489		46714446	chr21	46714387	-	hs|21q22.3	XM_006724071	chr21:46714446-46714387	XM_006724071	Hs.11637
A_33_P3292287	-11.1334	-3.47682	11.1334	down	KIAA0087	KIAA0087	FALSE	Homo sapiens KIAA0087 (KIAA0087), long non-coding RNA [NR_022006]	9808		26575881	chr7	26575822	-	hs|7p15.2	NR_022006	chr7:26575881-26575822	NR_022006	Hs.69749
A_33_P3318960	3.92239	1.97173	3.92239	up	POLR2F	polymerase (RNA) II (DNA directed) polypeptide F	FALSE	Homo sapiens polymerase (RNA) II (DNA directed) polypeptide F (POLR2F), transcript variant 4, mRNA [NM_001301131]	5435	GO:0008380|GO:0010467|GO:0006386|GO:0006368|GO:0006367|GO:0006385|GO:0006366|GO:0006363|GO:0006362|GO:0006361|GO:0005634|GO:0006360|GO:0006383|GO:0005829|GO:0005736|GO:0034587|GO:0005665|GO:0016032|GO:0005666|GO:0032481|GO:0035019|GO:0005730|GO:0006370|GO:0003677|GO:0050434|GO:0006281|GO:0001056|GO:0000398|GO:0006283|GO:0045814|GO:0045087|GO:0001055|GO:0001054|GO:0040029|GO:0005654|GO:0006289	38352848	chr22	38352789	+	hs|22q13.1	NM_001301131	chr22:38352789-38352848	NM_001301131	Hs.436578
A_32_P182156	2.0163	1.01171	2.0163	up	ZNF511	zinc finger protein 511	FALSE	Homo sapiens zinc finger protein 511 (ZNF511), transcript variant 1, mRNA [NM_145806]	118472	GO:0006355|GO:0005634|GO:0003677|GO:0046872|GO:0006351	135126332	chr10	135125327	+	hs|10q26.3	NM_145806	chr10:135125327-135126332	NM_145806	Hs.422113
A_33_P3332252	3.57886	1.8395	3.57886	up	TUBAL3	tubulin, alpha-like 3	FALSE	Homo sapiens tubulin, alpha-like 3 (TUBAL3), transcript variant 1, mRNA [NM_024803]	79861	GO:0006184|GO:0051258|GO:0005737|GO:0005874|GO:0005200|GO:0003924|GO:0007017|GO:0005525	5435578	chr10	5435519	-	hs|10p15.1	NM_024803	chr10:5435578-5435519	NM_024803	Hs.163079
A_23_P34375	3.05391	1.61066	3.05391	up	TCEA3	transcription elongation factor A (SII), 3	FALSE	Homo sapiens transcription elongation factor A (SII), 3 (TCEA3), mRNA [NM_003196]	6920	GO:0006357|GO:0032784|GO:0008270|GO:0005634|GO:0003677|GO:0006351	23724296	chr1	23724047	-	hs|1p36.12	NM_003196	chr1:23724296-23724047	NM_003196	Hs.446354
A_23_P54953	2.69023	1.42773	2.69023	up	SAP30BP	SAP30 binding protein	FALSE	Homo sapiens SAP30 binding protein (SAP30BP), transcript variant 2, mRNA [NM_013260]	29115	GO:0005515|GO:0010467|GO:0006355|GO:0045814|GO:0040029|GO:0006915|GO:0005654|GO:0005634|GO:0045111|GO:0010942|GO:0006351	73698623	chr17	73698564	+	hs|17q25.1	NM_013260	chr17:73698564-73698623	NM_013260	Hs.655088
A_23_P75516	4.42585	2.14595	4.42585	up	PPFIA1	protein tyrosine phosphatase, receptor type, f polypeptide (PTPRF), interacting protein (liprin), alpha 1	FALSE	Homo sapiens protein tyrosine phosphatase, receptor type, f polypeptide (PTPRF), interacting protein (liprin), alpha 1 (PPFIA1), transcript variant 2, mRNA [NM_003626]	8500	GO:0005515|GO:0048786|GO:0007268|GO:0014047|GO:0007269|GO:0005829|GO:0051497|GO:0007165|GO:0005737|GO:0007160|GO:0090005|GO:0004871|GO:0005925	70229685	chr11	70229626	+	hs|11q13.3	NM_003626	chr11:70229626-70229685	NM_003626	Hs.530749
A_33_P3369731	-13.057	-3.70675	13.057	down			FALSE				176036472	chr5	176036413	+	hs|5q35.2		chr5:176036413-176036472
A_24_P151498	4.12019	2.04271	4.12019	up	PRMT2	protein arginine methyltransferase 2	FALSE	Homo sapiens protein arginine methyltransferase 2 (PRMT2), transcript variant 1, mRNA [NM_206962]	3275	GO:0005515|GO:0019919|GO:0005634|GO:0033142|GO:0050681|GO:0042974|GO:0008469|GO:0042975|GO:0042803|GO:0005829|GO:0042054|GO:0046966|GO:0005737|GO:0035189|GO:0006479|GO:0004871|GO:0043065|GO:0016571|GO:0003713|GO:0030331|GO:0060765|GO:0016274|GO:0005730|GO:0034969|GO:2000134|GO:0032088|GO:0048588|GO:0035242|GO:0007165|GO:0005654|GO:0045893|GO:0045892	48068394	chr21	48064366	+	hs|21q22.3	NM_206962	chr21:48064366-48068394	NM_206962	Hs.154163
A_19_P00320396	2.28882	1.1946	2.28882	up	HCG18	HLA complex group 18 (non-protein coding)	FALSE	Homo sapiens HLA complex group 18 (non-protein coding) (HCG18), transcript variant 1, long non-coding RNA [NR_024052]	414777		30262563	chr6	30262504	-	hs|6p22.1	NR_024052	chr6:30262563-30262504	NR_024052	Hs.485041
A_33_P3296567	-2.93733	-1.5545	2.93733	down	PRRC2B	proline-rich coiled-coil 2B	FALSE	Homo sapiens proline-rich coiled-coil 2B (PRRC2B), mRNA [NM_013318]	84726	GO:0005515	134346175	chr9	134343084	+	hs|9q34.13	NM_013318	chr9:134343084-134346175	NM_013318	Hs.743955
A_33_P3211679	-5.98826	-2.58214	5.98826	down	TSPAN11	tetraspanin 11	FALSE	Homo sapiens tetraspanin 11 (TSPAN11), mRNA [NM_001080509]	441631	GO:0016021	31145297	chr12	31145238	+	hs|12p11.21	NM_001080509	chr12:31145238-31145297	NM_001080509	Hs.505141
A_23_P79043	2.45004	1.29281	2.45004	up	TMEM147	transmembrane protein 147	FALSE	Homo sapiens transmembrane protein 147 (TMEM147), transcript variant 1, mRNA [NM_032635]	10430	GO:0005789|GO:0016021	36038051	chr19	36037903	+	hs|19q13.12	NM_032635	chr19:36037903-36038051	NM_032635	Hs.9234
A_23_P104641	2.84482	1.50834	2.84482	up	VPS51	vacuolar protein sorting 51 homolog (S. cerevisiae)	FALSE	Homo sapiens vacuolar protein sorting 51 homolog (S. cerevisiae) (VPS51), transcript variant 1, mRNA [NM_013265]	738	GO:0005515|GO:0003674|GO:0005794|GO:0006869|GO:0006914|GO:0042147|GO:0016021|GO:0015031|GO:0000938	64878961	chr11	64878902	+	hs|11q13.1	NM_013265	chr11:64878902-64878961	NM_013265	Hs.277517
A_33_P3264394	-2.08749	-1.06177	2.08749	down	ASPSCR1	alveolar soft part sarcoma chromosome region, candidate 1	FALSE	alveolar soft part sarcoma chromosome region, candidate 1 [Source:HGNC Symbol;Acc:HGNC:13825] [ENST00000583693]	79058	GO:0005515|GO:0012506|GO:0048471|GO:0005886|GO:0042593|GO:0005575|GO:0006886|GO:0043231|GO:0005829|GO:0012505|GO:0003674|GO:0008150|GO:0046324|GO:0033116|GO:0061024|GO:0009898|GO:0005654|GO:0019898	79972276	chr17	79972217	+	hs|17q25.3	AK127311	chr17:79972217-79972276
A_23_P254741	3.03766	1.60296	3.03766	up	SOD3	superoxide dismutase 3, extracellular	FALSE	Homo sapiens superoxide dismutase 3, extracellular (SOD3), mRNA [NM_003102]	6649	GO:0005515|GO:0005802|GO:0001666|GO:0005507|GO:0005796|GO:0005576|GO:0005634|GO:0005615|GO:0031012|GO:0005737|GO:0019430|GO:0008270|GO:0046688|GO:0000302|GO:0008201|GO:0070062|GO:0055114|GO:0004784	24802459	chr4	24802400	+	hs|4p15.2	NM_003102	chr4:24802400-24802459	NM_003102	Hs.2420
A_33_P3328365	-4.70403	-2.2339	4.70403	down	lnc-C21orf90-1	lnc-C21orf90-1:2	FALSE	RC6-HT0839-310700-011-H04 HT0839 Homo sapiens cDNA, mRNA sequence [BF355127]			45930888	chr21	45930829	+	hs|21q22.3	BF355127	chr21:45930829-45930888		Hs.721906
A_21_P0012316	2.43371	1.28316	2.43371	up	TMEM191B	transmembrane protein 191B	FALSE	Homo sapiens transmembrane protein 191B (TMEM191B), mRNA [NM_001242313]	728229	GO:0016021	20379859	chr22	20379803	+	hs|22q11.21	NM_001242313	chr22:20379803-20379859	NM_001242313	Hs.376511
A_19_P00320971	-2.32458	-1.21697	2.32458	down	LINC01192	long intergenic non-protein coding RNA 1192	FALSE	long intergenic non-protein coding RNA 1192 [Source:HGNC Symbol;Acc:HGNC:37197] [ENST00000488173]	647107		162937948	chr3	162937889	-	hs|3q26.1		chr3:162937948-162937889
A_21_P0005571	-4.02838	-2.0102	4.02838	down	lnc-ZKSCAN1-1	lnc-ZKSCAN1-1:5	FALSE	LNCipedia lincRNA (lnc-ZKSCAN1-1), lincRNA [lnc-ZKSCAN1-1:5]			99597182	chr7	99597123	+	hs|7q22.1		chr7:99597123-99597182
A_21_P0000276	-4.85141	-2.27841	4.85141	down	SNORD87	small nucleolar RNA, C/D box 87	FALSE	Homo sapiens small nucleolar RNA, C/D box 87 (SNORD87), small nucleolar RNA [NR_002598]	641648		67834768	chr8	67834709	-	hs|8q13.1	NR_002598	chr8:67834768-67834709	NR_002598
A_24_P40795	2.35275	1.23435	2.35275	up			FALSE	ribosomal protein L29 pseudogene 12 [Source:HGNC Symbol;Acc:HGNC:36608] [ENST00000481681]			43667061	chr5	43667002	-	hs|5p12		chr5:43667061-43667002
A_23_P209731	2.60128	1.37922	2.60128	up	ARMC9	armadillo repeat containing 9	FALSE	Homo sapiens armadillo repeat containing 9 (ARMC9), transcript variant 2, mRNA [NM_025139]	80210	GO:0070062	232209867	chr2	232209808	+	hs|2q37.1	NM_025139	chr2:232209808-232209867	NM_025139	Hs.471610
A_23_P112406	4.8909	2.2901	4.8909	up	GTF3C5	general transcription factor IIIC, polypeptide 5, 63kDa	FALSE	Homo sapiens general transcription factor IIIC, polypeptide 5, 63kDa (GTF3C5), transcript variant 2, mRNA [NM_012087]	9328	GO:0005515|GO:0042797|GO:0010467|GO:0000127|GO:0005654|GO:0042791|GO:0035914|GO:0006383|GO:0003677|GO:0006351	135933571	chr9	135933512	+	hs|9q34.2	NM_012087	chr9:135933512-135933571	NM_012087	Hs.495417
A_24_P280029	3.26944	1.70905	3.26944	up	PDXP	pyridoxal (pyridoxine, vitamin B6) phosphatase	FALSE	Homo sapiens pyridoxal (pyridoxine, vitamin B6) phosphatase (PDXP), mRNA [NM_020315]	57026	GO:0005515|GO:0007088|GO:0032465|GO:0032361|GO:0000287|GO:0031258|GO:0005886|GO:0031247|GO:0030496|GO:0032587|GO:0015629|GO:0032154|GO:0071318|GO:0004647|GO:0030027|GO:0005829|GO:0006470|GO:0030836|GO:0031072|GO:0004721|GO:0070938|GO:0033883|GO:0070062	38062321	chr22	38062262	+	hs|22q13.1	NM_020315	chr22:38062262-38062321	NM_020315	Hs.632762
A_21_P0003270	-2.18982	-1.13081	2.18982	down	lnc-DNAJB11-3	lnc-DNAJB11-3:5	FALSE	LNCipedia lincRNA (lnc-DNAJB11-3), lincRNA [lnc-DNAJB11-3:5]			186163139	chr3	186163080	+	hs|3q27.3		chr3:186163080-186163139
A_23_P15786	-10.5408	-3.39791	10.5408	down	KRT25	keratin 25, type I	FALSE	Homo sapiens keratin 25, type I (KRT25), mRNA [NM_181534]	147183	GO:0005882|GO:0003674|GO:0005737|GO:0045109|GO:0042633|GO:0005198|GO:0007568|GO:0070062|GO:0031069	38905541	chr17	38904611	-	hs|17q21.2	NM_181534	chr17:38905541-38904611	NM_181534	Hs.55412
A_33_P3226070	-5.55984	-2.47504	5.55984	down	lnc-CRIPAK-1	lnc-CRIPAK-1:1	FALSE	LNCipedia lincRNA (lnc-CRIPAK-1), lincRNA [lnc-CRIPAK-1:1]			1548955	chr4	1548896	+	hs|4p16.3	XM_006713937	chr4:1548896-1548955	XM_006713937
A_21_P0003886	-4.35488	-2.12263	4.35488	down	LOC101928237	uncharacterized LOC101928237	FALSE	PREDICTED: Homo sapiens uncharacterized LOC101928237 (LOC101928237), transcript variant X1, ncRNA [XR_241657]	101928237		4576914	chr4	4576855	-	hs|4p16.2	XR_241657	chr4:4576914-4576855	XR_241657
A_32_P88415	-2.45639	-1.29654	2.45639	down	MYOZ3	myozenin 3	FALSE	Homo sapiens myozenin 3 (MYOZ3), transcript variant 2, mRNA [NM_133371]	91977	GO:0005515|GO:0030018	150058850	chr5	150058791	+	hs|5q33.1	NM_133371	chr5:150058791-150058850	NM_133371	Hs.91626
A_21_P0009287	-2.4017	-1.26406	2.4017	down	lnc-FSCN2-1	lnc-FSCN2-1:2	FALSE	ALU7_HUMAN (P39194) Alu subfamily SQ sequence contamination warning entry, partial (11%) [THC2721173]			79483252	chr17	79483193	+	hs|17q25.3		chr17:79483193-79483252
A_24_P10214	5.80195	2.53654	5.80195	up	STXBP6	syntaxin binding protein 6 (amisyn)	FALSE	Homo sapiens syntaxin binding protein 6 (amisyn) (STXBP6), mRNA [NM_014178]	29091	GO:0045920|GO:0005737|GO:0035542|GO:0016021|GO:0016192	25326267	chr14	25325283	-	hs|14q12	NM_014178	chr14:25326267-25325283	NM_014178	Hs.508958
A_33_P3290748	-4.05851	-2.02095	4.05851	down	LOC648044	guanine nucleotide binding protein (G protein), gamma 12-like	FALSE	PREDICTED: Homo sapiens guanine nucleotide binding protein (G protein), gamma 12-like (LOC648044), mRNA [XM_003959952]	648044		12799186	chr19	12799127	+	hs|19p13.2	XM_003959952	chr19:12799127-12799186	XM_003959952	Hs.535131
A_23_P149050	-2.61586	-1.38729	2.61586	down	LINC00115	long intergenic non-protein coding RNA 115	FALSE	Homo sapiens long intergenic non-protein coding RNA 115 (LINC00115), long non-coding RNA [NR_024321]	79854		183635	chr8	183576	+	hs|8p23.3	NR_024321	chr8:183576-183635	NR_024321	Hs.351445
A_33_P3332627	-2.57995	-1.36734	2.57995	down			FALSE	glucuronidase, beta pseudogene 10 [Source:HGNC Symbol;Acc:HGNC:42324] [ENST00000417412]			57245525	chr7	57245466	-	hs|7p11.2		chr7:57245525-57245466
A_21_P0004556	-2.04509	-1.03217	2.04509	down			FALSE	Q3AUE7_CHLCH (Q3AUE7) Glucosamine-fructose-6-phosphate aminotransferase, isomerising , partial (4%) [THC2660784]			65220537	chr5	65220478	-	hs|5q12.3		chr5:65220537-65220478
A_21_P0010315	-5.11345	-2.3543	5.11345	down	lnc-ADARB1-1	lnc-ADARB1-1:1	FALSE	LNCipedia lincRNA (lnc-ADARB1-1), lincRNA [lnc-ADARB1-1:1]			46667073	chr21	46667014	+	hs|21q22.3		chr21:46667014-46667073
A_33_P3228931	-8.30846	-3.05458	8.30846	down	CASS4	Cas scaffolding protein family member 4	FALSE	Homo sapiens Cas scaffolding protein family member 4 (CASS4), transcript variant 4, mRNA [NM_001164115]	57091	GO:0023014|GO:0005737|GO:0000160|GO:0016020|GO:0007155|GO:0005856|GO:0005925|GO:0000155	55025730	chr20	55025671	+	hs|20q13.31	NM_001164115	chr20:55025671-55025730	NM_001164115	Hs.473144
A_23_P350107	3.4563	1.78923	3.4563	up	TRIM56	tripartite motif containing 56	FALSE	Homo sapiens tripartite motif containing 56 (TRIM56), mRNA [NM_030961]	81844	GO:0004842|GO:0032479|GO:0016874|GO:0005829|GO:0005737|GO:0051607|GO:0070534|GO:0046597|GO:0045087|GO:0008270|GO:0032481|GO:0034340|GO:0032608	100733409	chr7	100733350	+	hs|7q22.1	NM_030961	chr7:100733350-100733409	NM_030961	Hs.521092
A_33_P3542911	-22.0744	-4.4643	22.0744	down	SNAR-C4	small ILF3/NF90-associated RNA C4	FALSE	602076150F1 NIH_MGC_62 Homo sapiens cDNA clone IMAGE:4243164 5', mRNA sequence [BF570948]	100170219							BF570948			Hs.560634
A_24_P158314	2.39497	1.26	2.39497	up	GARNL3	GTPase activating Rap/RanGAP domain-like 3	FALSE	Homo sapiens GTPase activating Rap/RanGAP domain-like 3 (GARNL3), transcript variant 1, mRNA [NM_032293]	84253	GO:0043547|GO:0051056|GO:0005083|GO:0005096	130155406	chr9	130153032	+	hs|9q33.3	NM_032293	chr9:130153032-130155406	NM_032293	Hs.29304
A_33_P3222203	2.1436	1.10004	2.1436	up	OXER1	oxoeicosanoid (OXE) receptor 1	FALSE	Homo sapiens oxoeicosanoid (OXE) receptor 1 (OXER1), mRNA [NM_148962]	165140	GO:0007186|GO:0005886|GO:0004930|GO:0030817|GO:0050646|GO:0016021|GO:0050647|GO:0050648	42989702	chr2	42989643	-	hs|2p21	NM_148962	chr2:42989702-42989643	NM_148962	Hs.168439
A_23_P331670	2.79718	1.48397	2.79718	up	PYGB	phosphorylase, glycogen; brain	FALSE	Homo sapiens phosphorylase, glycogen; brain (PYGB), mRNA [NM_002862]	5834	GO:0005737|GO:0016020|GO:0005975|GO:0030170|GO:0009405|GO:0008184|GO:0006006|GO:0044281|GO:0005980|GO:0070062	25278385	chr20	25278326	+	hs|20p11.21	NM_002862	chr20:25278326-25278385	NM_002862	Hs.368157
A_33_P3271725	-4.32569	-2.11293	4.32569	down	CCDC33	coiled-coil domain containing 33	FALSE	Homo sapiens coiled-coil domain containing 33 (CCDC33), transcript variant 1, mRNA [NM_025055]	80125	GO:0005515	74627428	chr15	74627369	+	hs|15q24.1	NM_025055	chr15:74627369-74627428	NM_025055	Hs.383206
A_32_P524904	5.05941	2.33897	5.05941	up	C11orf86	chromosome 11 open reading frame 86	FALSE	Homo sapiens chromosome 11 open reading frame 86 (C11orf86), mRNA [NM_001136485]	254439		66744328	chr11	66744269	+	hs|11q13.2	NM_001136485	chr11:66744269-66744328	NM_001136485	Hs.232604
A_21_P0014915	-8.43773	-3.07685	8.43773	down			FALSE	Q5EHW6_GECJA (Q5EHW6) GekBS185P, partial (72%) [THC2573383]			90871222	chr14	90871163	-	hs|14q32.11		chr14:090871222-090871163
A_23_P40192	-3.06566	-1.6162	3.06566	down	CDH22	cadherin 22, type 2	FALSE	Homo sapiens cadherin 22, type 2 (CDH22), mRNA [NM_021248]	64405	GO:0016339|GO:0005886|GO:0007420|GO:0005509|GO:0016021|GO:0007156	44802794	chr20	44802735	-	hs|20q13.12	NM_021248	chr20:44802794-44802735	NM_021248	Hs.472861
A_33_P3384498	-3.83704	-1.93999	3.83704	down	LINC01310	long intergenic non-protein coding RNA 1310	FALSE	Homo sapiens long intergenic non-protein coding RNA 1310 (LINC01310), long non-coding RNA [NR_038944]	100128946		49293078	chr22	49293019	+	hs|22q13.32	NR_038944	chr22:49293019-49293078	NR_038944	Hs.535676
A_21_P0001923	-5.27062	-2.39797	5.27062	down			FALSE				147607878	chr2	147606877	+	hs|2q22.3		chr2:147606877-147607878
A_23_P60180	2.38975	1.25686	2.38975	up	ABL1	ABL proto-oncogene 1, non-receptor tyrosine kinase	FALSE	Homo sapiens ABL proto-oncogene 1, non-receptor tyrosine kinase (ABL1), transcript variant a, mRNA [NM_005157]	25	GO:0005515|GO:0002333|GO:0046632|GO:0050731|GO:0048538|GO:0048536|GO:0030155|GO:0030154|GO:0042692|GO:0007173|GO:0007411|GO:0030100|GO:0042127|GO:0034446|GO:0006298|GO:0043123|GO:0033690|GO:0038083|GO:0006979|GO:0043124|GO:0019905|GO:0031965|GO:0022408|GO:0000287|GO:0002322|GO:0021587|GO:0018108|GO:0031234|GO:0042770|GO:0045931|GO:0045930|GO:0045087|GO:0004515|GO:0010506|GO:0005654|GO:0038096|GO:…	133762648	chr9	133762589	+	hs|9q34.12	NM_005157	chr9:133762589-133762648	NM_005157	Hs.431048
A_33_P3262022	-14.1992	-3.82774	14.1992	down			FALSE				50273205	chr12	50273146	+	hs|12q13.12		chr12:050273146-050273205
A_33_P3406821	-4.82728	-2.27121	4.82728	down			FALSE				152388001	chrX	152387942	-	hs|Xq28		chrX:152388001-152387942
A_33_P3229288	-2.87036	-1.52123	2.87036	down	ACE	angiotensin I converting enzyme	FALSE	Homo sapiens angiotensin I converting enzyme (ACE), transcript variant 1, mRNA [NM_000789]	1636	GO:0005515|GO:0002474|GO:0060047|GO:0007283|GO:0005764|GO:0005615|GO:0019229|GO:0003081|GO:0002019|GO:0006508|GO:0043171|GO:0051019|GO:0070062|GO:0031434|GO:0004175|GO:0042447|GO:0071838|GO:0008270|GO:0044267|GO:0008237|GO:0009897|GO:0060177|GO:0008238|GO:0031404|GO:0005886|GO:0002003|GO:1900086|GO:0061098|GO:0014910|GO:0042312|GO:0008144|GO:0008241|GO:0004180|GO:0008240|GO:2000170|GO:0050482|GO:…	61574974	chr17	61574915	+	hs|17q23.3	NM_000789	chr17:61574915-61574974	NM_000789	Hs.298469
A_33_P3405189	-12.033	-3.58892	12.033	down			FALSE				161416579	chr1	161416520	-	hs|1q23.3		chr1:161416579-161416520
A_23_P319640	-2.94146	-1.55653	2.94146	down	LBX2-AS1	LBX2 antisense RNA 1	FALSE	Homo sapiens LBX2 antisense RNA 1 (LBX2-AS1), long non-coding RNA [NR_024606]	151534		74731771	chr2	74731712	+	hs|2p13.1	NR_024606	chr2:74731712-74731771	NR_024606	Hs.745121
A_33_P3263603	-3.41658	-1.77255	3.41658	down			FALSE	capicua transcriptional repressor pseudogene 19 [Source:HGNC Symbol;Acc:HGNC:48829] [ENST00000592994]			197951242	chr3	197951183	-	hs|3q29		chr3:197951242-197951183
A_23_P321452	2.17623	1.12183	2.17623	up	PDZD8	PDZ domain containing 8	FALSE	Homo sapiens PDZ domain containing 8 (PDZD8), mRNA [NM_173791]	118987	GO:0035556|GO:0016020|GO:0022604|GO:0007010|GO:0016032|GO:0046872	119042996	chr10	119042937	-	hs|10q25.3	NM_173791	chr10:119042996-119042937	NM_173791	Hs.501149
A_21_P0009131	-8.1645	-3.02936	8.1645	down	lnc-CDH16-1	lnc-CDH16-1:1	FALSE	LNCipedia lincRNA (lnc-CDH16-1), lincRNA [lnc-CDH16-1:1]			66934146	chr16	66934087	-	hs|16q22.1		chr16:66934146-66934087
A_21_P0004261	-8.50848	-3.0889	8.50848	down	lnc-PIK3R1-5	lnc-PIK3R1-5:2	FALSE	LNCipedia lincRNA (lnc-PIK3R1-5), lincRNA [lnc-PIK3R1-5:2]			67951025	chr5	67950966	+	hs|5q13.1		chr5:67950966-67951025
A_23_P112162	3.80863	1.92927	3.80863	up	DGAT1	diacylglycerol O-acyltransferase 1	FALSE	Homo sapiens diacylglycerol O-acyltransferase 1 (DGAT1), mRNA [NM_012079]	8694	GO:0005515|GO:0016746|GO:0019915|GO:0003846|GO:0055089|GO:0050252|GO:0044281|GO:0034379|GO:0035336|GO:0042572|GO:0005789|GO:0019432|GO:0004144|GO:0006641|GO:0036155|GO:0016021|GO:0006644|GO:0044255|GO:0046474|GO:0046339	145540294	chr8	145540235	-	hs|8q24.3	NM_012079	chr8:145540294-145540235	NM_012079	Hs.521954
A_21_P0010267	-47.5262	-5.57065	47.5262	down	lnc-TPTE-3	lnc-TPTE-3:3	FALSE	LNCipedia lincRNA (lnc-TPTE-3), lincRNA [lnc-TPTE-3:3]			9827566	chr21	9827507	-	hs|21p11.2	HQ013231	chr21:9827566-9827507		Hs.426704
A_24_P181254	11.005	3.46008	11.005	up	OLFM4	olfactomedin 4	FALSE	Homo sapiens olfactomedin 4 (OLFM4), mRNA [NM_006418]	10562	GO:0048471|GO:0045296|GO:0005886|GO:0042581|GO:0042582|GO:0042981|GO:0003824|GO:0005615|GO:0042803|GO:0050764|GO:0005739|GO:1900026|GO:0050777|GO:0008152|GO:0010939|GO:0051260|GO:0007155|GO:0030141|GO:2000389|GO:0070062|GO:0043124	53626154	chr13	53626095	+	hs|13q14.3	NM_006418	chr13:53626095-53626154	NM_006418	Hs.508113
A_23_P306919	2.22238	1.15211	2.22238	up	CXorf40B	chromosome X open reading frame 40B	FALSE	Homo sapiens chromosome X open reading frame 40B (CXorf40B), mRNA [NM_001013845]	541578		149101863	chrX	149100950	-	hs|Xq28	NM_001013845	chrX:149101863-149100950	NM_001013845	Hs.545950
A_33_P3220152	-12.2454	-3.61416	12.2454	down	SBNO2	strawberry notch homolog 2 (Drosophila)	FALSE	Homo sapiens strawberry notch homolog 2 (Drosophila) (SBNO2), transcript variant 1, mRNA [NM_014963]	22904	GO:0072675|GO:0002281|GO:0045944|GO:0061430|GO:0050727|GO:0030282|GO:0005575|GO:0045892|GO:0006351	1108327	chr19	1108268	-	hs|19p13.3	NM_014963	chr19:1108327-1108268	NM_014963	Hs.408708
A_33_P3296862	-5.69341	-2.50929	5.69341	down	C16orf89	chromosome 16 open reading frame 89	FALSE	Homo sapiens chromosome 16 open reading frame 89 (C16orf89), transcript variant 1, mRNA [NM_152459]	146556	GO:0016020|GO:0042803|GO:0070062|GO:0005829	5094253	chr16	5094194	-	hs|16p13.3	NM_152459	chr16:5094253-5094194	NM_152459	Hs.11782
A_33_P3369016	2.04411	1.03147	2.04411	up	LOC101060085	uncharacterized LOC101060085	FALSE	PREDICTED: Homo sapiens uncharacterized LOC101060085 (LOC101060085), mRNA [XM_003960901]	101060085		16849827	chr1	16849768	-	hs|1p36.13	XM_003960901	chr1:16849827-16849768	XM_003960901
A_19_P00321722	-3.63762	-1.86299	3.63762	down	lnc-CCDC71L-1	lnc-CCDC71L-1:3	FALSE	LNCipedia lincRNA (lnc-CCDC71L-1), lincRNA [lnc-CCDC71L-1:3]			106102571	chr7	106102512	-	hs|7q22.3		chr7:106102571-106102512
A_21_P0012148	-2.96929	-1.57012	2.96929	down	XLOC_l2_008632		FALSE	BROAD Institute lincRNA (XLOC_l2_008632), lincRNA [TCONS_l2_00016776]			42852330	chr20	42852271	+	hs|20q13.12		chr20:42852271-42852330		Hs.159049
A_23_P49674	-6.16062	-2.62308	6.16062	down	ARHGEF15	Rho guanine nucleotide exchange factor (GEF) 15	FALSE	Homo sapiens Rho guanine nucleotide exchange factor (GEF) 15 (ARHGEF15), transcript variant 1, mRNA [NM_173728]	22899	GO:0005515|GO:0050790|GO:0005737|GO:0032321|GO:0051496|GO:2000297|GO:0061299|GO:0005089|GO:0030425|GO:0005096	8225003	chr17	8224944	+	hs|17p13.1	NM_173728	chr17:8224944-8225003	NM_173728	Hs.443109
A_21_P0008001	-2.38841	-1.25605	2.38841	down			FALSE	long intergenic non-protein coding RNA 393 [Source:HGNC Symbol;Acc:HGNC:42721] [ENST00000443621]			73987729	chr13	73987670	-	hs|13q22.1		chr13:73987729-73987670		Hs.212235
A_33_P3343503	-3.45443	-1.78845	3.45443	down	SAMD4A	sterile alpha motif domain containing 4A	FALSE	Homo sapiens sterile alpha motif domain containing 4A (SAMD4A), transcript variant 2, mRNA [NM_001161576]	23034	GO:0017148|GO:0005737|GO:0030054|GO:0045202|GO:0045727|GO:0030371|GO:0030425	55034444	chr14	55034385	+	hs|14q22.2	NM_001161576	chr14:55034385-55034444	NM_001161576	Hs.98259
A_23_P376727	3.69107	1.88404	3.69107	up	ACMSD	aminocarboxymuconate semialdehyde decarboxylase	FALSE	Homo sapiens aminocarboxymuconate semialdehyde decarboxylase (ACMSD), mRNA [NM_138326]	130013	GO:0034641|GO:0006569|GO:0046874|GO:0044281|GO:0001760|GO:0046872|GO:0070062|GO:0005829	135655945	chr2	135630187	+	hs|2q21.3	NM_138326	chr2:135630187-135655945	NM_138326	Hs.655728
A_33_P3312784	-2.21066	-1.14447	2.21066	down			FALSE				111362909	chr13	111362850	-	hs|13q34		chr13:111362909-111362850
A_21_P0013293	-2.64473	-1.40312	2.64473	down	LOC646762	uncharacterized LOC646762	FALSE	zinc and ring finger 2 pseudogene 2 [Source:HGNC Symbol;Acc:HGNC:42793] [ENST00000442865]	646762		29638504	chr7	29638445	-	hs|7p14.3		chr7:29638504-29638445
A_23_P77562	2.63948	1.40025	2.63948	up	TMEM219	transmembrane protein 219	FALSE	Homo sapiens transmembrane protein 219 (TMEM219), transcript variant 2, mRNA [NM_194280]	124446	GO:0005886|GO:0006915|GO:0016021	29979460	chr16	29979401	+	hs|16p11.2	NM_194280	chr16:29979401-29979460	NM_194280	Hs.460574
A_23_P130653	-2.39815	-1.26192	2.39815	down	RTBDN	retbindin	FALSE	Homo sapiens retbindin (RTBDN), transcript variant 2, mRNA [NM_031429]	83546	GO:0005576	12936357	chr19	12936298	-	hs|19p13.2	NM_031429	chr19:12936357-12936298	NM_031429	Hs.21162
A_33_P3342156	-10.7468	-3.42584	10.7468	down			FALSE	T cell receptor alpha variable 36/delta variable 7 [Source:HGNC Symbol;Acc:HGNC:12135] [ENST00000390463]			22695122	chr14	22695063	+	hs|14q11.2	AB305786	chr14:22695063-22695122		Hs.121492
A_19_P00813482	2.63848	1.39971	2.63848	up	CRHR1-IT1	CRHR1 intronic transcript 1 (non-protein coding)	FALSE	Homo sapiens CRHR1 intronic transcript 1 (non-protein coding) (CRHR1-IT1), transcript variant 1, long non-coding RNA [NR_026905]	147081	GO:0005576	43719252	chr17	43719193	+	hs|17q21.31	NR_026905	chr17:43719193-43719252	NR_026905	Hs.128813
A_33_P3410235	-8.15584	-3.02783	8.15584	down	DUOXA1	dual oxidase maturation factor 1	FALSE	Homo sapiens dual oxidase maturation factor 1 (DUOXA1), transcript variant 5, mRNA [NM_001276267]	90527	GO:2000609|GO:0005886|GO:0045666|GO:0050727|GO:0005789|GO:0016021|GO:0015031|GO:2000379|GO:0042743	45409747	chr15	45409688	-	hs|15q21.1	NM_001276267	chr15:45409747-45409688	NM_001276267	Hs.356664
A_33_P3235568	2.76377	1.46664	2.76377	up	CAPZB	capping protein (actin filament) muscle Z-line, beta	FALSE	Homo sapiens capping protein (actin filament) muscle Z-line, beta (CAPZB), transcript variant 3, mRNA [NM_001206541]	832	GO:0030036|GO:0005884|GO:0030479|GO:0006928|GO:0051490|GO:0003779|GO:0015629|GO:0030017|GO:0005829|GO:0010591|GO:0051016|GO:0051015|GO:0007596|GO:0007010|GO:0022604|GO:0071203|GO:0008290|GO:0005856|GO:0070062	19665623	chr1	19665564	-	hs|1p36.13	NM_001206541	chr1:19665623-19665564	NM_001206541	Hs.432760
A_23_P320242	6.45045	2.6894	6.45045	up	KIAA1324L	KIAA1324-like	FALSE	Homo sapiens KIAA1324-like (KIAA1324L), transcript variant 2, mRNA [NM_152748]	222223	GO:0016021	86509592	chr7	86509533	-	hs|7q21.12	NM_152748	chr7:86509592-86509533	NM_152748	Hs.208093
A_24_P605563	-6.81783	-2.76931	6.81783	down			FALSE	immunoglobulin lambda constant 2 (Kern-Oz- marker) [Source:HGNC Symbol;Acc:HGNC:5856] [ENST00000390323]			23243345	chr22	23243286	+	hs|22q11.22	AY172962	chr22:23243286-23243345		Hs.744215
A_21_P0009175	-2.07083	-1.05021	2.07083	down			FALSE	DB100140 TESTI4 Homo sapiens cDNA clone TESTI4051979 5', mRNA sequence [DB100140]			49412991	chr17	49412932	+	hs|17q21.33		chr17:49412932-49412991		Hs.589503
A_21_P0000491	-3.06677	-1.61672	3.06677	down	SNAR-G1	small ILF3/NF90-associated RNA G1	FALSE	Homo sapiens small ILF3/NF90-associated RNA G1 (SNAR-G1), small nuclear RNA [NR_004383]	100126780		49540381	chr19	49540322	+	hs|19q13.33	NR_004383	chr19:49540322-49540381	NR_004383	Hs.621635
A_33_P3631491	-6.37888	-2.6733	6.37888	down	lnc-CECR2-1	lnc-CECR2-1:1	FALSE	Homo sapiens Cat eye syndrome critical region candidate gene number 9 (CECR9) gene, partial sequence. [AF307449]			17810118	chr22	17810059	+	hs|22q11.1	AF307449	chr22:17810059-17810118		Hs.542791
A_23_P201022	-7.10381	-2.82859	7.10381	down	PKLR	pyruvate kinase, liver and RBC	FALSE	Homo sapiens pyruvate kinase, liver and RBC (PKLR), transcript variant 1, mRNA [NM_000298]	5313	GO:0009408|GO:0044281|GO:0051591|GO:0006096|GO:0005829|GO:0006754|GO:0006006|GO:0033198|GO:0042866|GO:0004743|GO:0070062|GO:0001666|GO:0032869|GO:0000287|GO:0007584|GO:0005975|GO:0030955|GO:0005524|GO:0009749|GO:0016310|GO:0006112|GO:0010226|GO:0031325|GO:0031018|GO:0009405|GO:0051707	155260153	chr1	155260094	-	hs|1q22	NM_000298	chr1:155260153-155260094	NM_000298	Hs.95990
A_23_P106887	5.03989	2.33339	5.03989	up	FUS	FUS RNA binding protein	FALSE	Homo sapiens FUS RNA binding protein (FUS), transcript variant 1, mRNA [NM_004960]	2521	GO:0008380|GO:0005515|GO:0010467|GO:0005737|GO:0000166|GO:0000398|GO:0003723|GO:0008270|GO:0005654|GO:0005634|GO:0003677|GO:0042802	31201403	chr16	31201099	+	hs|16p11.2	NM_004960	chr16:31201099-31201403	NM_004960	Hs.46894
A_33_P3242543	-2.14294	-1.09959	2.14294	down	MAOA	monoamine oxidase A	FALSE	Homo sapiens monoamine oxidase A (MAOA), transcript variant 2, mRNA [NM_001270458]	4128	GO:0006805|GO:0007268|GO:0005741|GO:0044281|GO:0007269|GO:0005739|GO:0008131|GO:0042420|GO:0016021|GO:0042136|GO:0042135|GO:0006576|GO:0055114	43606067	chrX	43606008	+	hs|Xp11.3	NM_001270458	chrX:43606008-43606067	NM_001270458	Hs.183109
A_21_P0001470	-2.48436	-1.31288	2.48436	down	lnc-C1orf195-2	lnc-C1orf195-2:1	FALSE	LNCipedia lincRNA (lnc-C1orf195-2), lincRNA [lnc-C1orf195-2:1]			14924456	chr1	14924397	-	hs|1p36.21		chr1:14924456-14924397
A_23_P396777	2.05844	1.04155	2.05844	up	PCGF3	polycomb group ring finger 3	FALSE	Homo sapiens polycomb group ring finger 3 (PCGF3), mRNA [NM_006315]	10336	GO:0031519|GO:0005515|GO:0006355|GO:0008270|GO:0005654|GO:0005634|GO:0006351	763380	chr4	763321	+	hs|4p16.3	NM_006315	chr4:763321-763380	NM_006315	Hs.144309
A_33_P3325547	-3.40534	-1.7678	3.40534	down	C10orf53	chromosome 10 open reading frame 53	FALSE	Homo sapiens chromosome 10 open reading frame 53 (C10orf53), transcript variant 1, mRNA [NM_182554]	282966		50916942	chr10	50916883	+	hs|10q11.23	NM_182554	chr10:50916883-50916942	NM_182554	Hs.131287
A_21_P0001251	-9.75109	-3.28556	9.75109	down	LOC101928895	uncharacterized LOC101928895	FALSE	PREDICTED: Homo sapiens uncharacterized LOC101928895 (LOC101928895), ncRNA [XR_241053]	101928895		1210425	chr1	1210366	+	hs|1p36.33	XR_241053	chr1:1210366-1210425	XR_241053	Hs.690895
A_33_P3216267	-5.54466	-2.4711	5.54466	down			FALSE	capicua transcriptional repressor pseudogene 4 [Source:HGNC Symbol;Acc:HGNC:37753] [ENST00000447359]			70140	chrUn_gl000227	70081	+			chrUn_gl000227:70081-70140
A_33_P3224249	-2.82019	-1.49579	2.82019	down	REXO1L2P	REX1, RNA exonuclease 1 homolog (S. cerevisiae)-like 2 (pseudogene)	FALSE	Homo sapiens REX1, RNA exonuclease 1 homolog (S. cerevisiae)-like 2 (pseudogene) (REXO1L2P), non-coding RNA [NR_003594]	100288527		86775439	chr8	86775380	-	hs|8q21.2	NR_003594	chr8:86775439-86775380	NR_003594	Hs.535056
A_33_P3733417	-5.1831	-2.37382	5.1831	down	DRD2	dopamine receptor D2	FALSE	Homo sapiens dopamine receptor D2 (DRD2), transcript variant 1, mRNA [NM_000795]	1813	GO:0005515|GO:0007608|GO:0001659|GO:0015459|GO:0043266|GO:0007409|GO:0042220|GO:0031223|GO:0042803|GO:0042802|GO:0010039|GO:0030672|GO:0009416|GO:0016055|GO:0008306|GO:0030336|GO:0007616|GO:0032467|GO:0035240|GO:0009636|GO:0014069|GO:0043278|GO:0007416|GO:0030432|GO:0032922|GO:0002031|GO:0007270|GO:0002027|GO:0005887|GO:0032228|GO:0008542|GO:0035815|GO:0002028|GO:0001591|GO:0035810|GO:0034776|GO:…	113280398	chr11	113280339	-	hs|11q23.2	NM_000795	chr11:113280398-113280339	NM_000795	Hs.73893
A_24_P292470	-3.41706	-1.77275	3.41706	down	UCP3	uncoupling protein 3 (mitochondrial, proton carrier)	FALSE	Homo sapiens uncoupling protein 3 (mitochondrial, proton carrier) (UCP3), transcript variant short, mRNA [NM_022803]	7352	GO:0005515|GO:0006629|GO:0032868|GO:0014823|GO:0001666|GO:0005215|GO:0007585|GO:0007584|GO:0007568|GO:0009409|GO:0005743|GO:0051384|GO:0044281|GO:0032870|GO:0022904|GO:0005739|GO:0017077|GO:0006631|GO:0000303|GO:0016021|GO:0006839|GO:0044237|GO:0015992	73714957	chr11	73714898	-	hs|11q13.4	NM_022803	chr11:73714957-73714898	NM_022803	Hs.101337
A_24_P315638	-7.92967	-2.98726	7.92967	down	MRGPRE	MAS-related GPR, member E	FALSE	Homo sapiens MAS-related GPR, member E (MRGPRE), mRNA [NM_001039165]	116534	GO:0007186|GO:0005886|GO:0004930|GO:0016021	3249338	chr11	3249279	-	hs|11p15.4	NM_001039165	chr11:3249338-3249279	NM_001039165	Hs.745512
A_33_P3262028	-2.25458	-1.17286	2.25458	down	XLOC_l2_010082		FALSE	BROAD Institute lincRNA (XLOC_l2_010082), lincRNA [TCONS_l2_00019116]			197366334	chr3	197366275	+	hs|3q29		chr3:197366275-197366334
A_23_P152678	2.49641	1.31985	2.49641	up	B9D1	B9 protein domain 1	FALSE	Homo sapiens B9 protein domain 1 (B9D1), transcript variant 2, mRNA [NM_015681]	27077	GO:0005813|GO:0006996|GO:0060563|GO:0036038|GO:0001701|GO:0036064|GO:0005829|GO:0007224|GO:0032880|GO:0042384|GO:0016020|GO:0060271|GO:0035869|GO:0008158|GO:0043010|GO:0042733|GO:0001944	19261153	chr17	19251135	-	hs|17p11.2	NM_015681	chr17:19261153-19251135	NM_015681	Hs.462445
A_21_P0012882	2.15296	1.10632	2.15296	up	LINC01511	long intergenic non-protein coding RNA 1511	FALSE	Homo sapiens long intergenic non-protein coding RNA 1511 (LINC01511), long non-coding RNA [NR_125810]	100506791		1363768	chr5	1363709	-	hs|5p15.33		chr5:1363768-1363709	NR_125810	Hs.146092
A_21_P0013934	-3.89991	-1.96344	3.89991	down			FALSE	af85e03.s1 Soares_testis_NHT Homo sapiens cDNA clone 1048828 3', mRNA sequence [AA778499]			57712523	chr7	57712464	+	hs|7p11.2	AA778499	chr7:57712464-57712523		Hs.601563
A_23_P422540	2.83411	1.50289	2.83411	up	USP22	ubiquitin specific peptidase 22	FALSE	Homo sapiens ubiquitin specific peptidase 22 (USP22), mRNA [NM_015276]	23326	GO:0005515|GO:0016578|GO:0016579|GO:0004843|GO:0016574|GO:0003713|GO:0006325|GO:0009790|GO:0006351|GO:0070461|GO:0004197|GO:0045931|GO:0007049|GO:0030374|GO:0061136|GO:0043967|GO:0000124|GO:0043161|GO:0008270|GO:0010485|GO:0045893|GO:0019899	20903621	chr17	20903562	-	hs|17p11.2	NM_015276	chr17:20903621-20903562	NM_015276	Hs.462492
A_23_P106922	-2.65555	-1.40901	2.65555	down	CHST6	carbohydrate (N-acetylglucosamine 6-O) sulfotransferase 6	FALSE	Homo sapiens carbohydrate (N-acetylglucosamine 6-O) sulfotransferase 6 (CHST6), mRNA [NM_021615]	4166	GO:0006790|GO:0005794|GO:0018146|GO:0000139|GO:0005975|GO:0009405|GO:0006044|GO:0044281|GO:0016021|GO:0001517|GO:0030203|GO:0042339	75507046	chr16	75507022	-	hs|16q23.1	NM_021615	chr16:75507046-75507022	NM_021615	Hs.655622
A_33_P3342096	-3.15708	-1.65859	3.15708	down	ZHX3	zinc fingers and homeoboxes 3	FALSE	Homo sapiens zinc fingers and homeoboxes 3 (ZHX3), mRNA [NM_015035]	23051	GO:0005515|GO:0003700|GO:0046982|GO:0003714|GO:0005634|GO:0000122|GO:0003677|GO:0006351|GO:0030154|GO:0042803|GO:0046872|GO:0045669|GO:0005654|GO:0045892	39832111	chr20	39832052	-	hs|20q12	NM_015035	chr20:39832111-39832052	NM_015035	Hs.380133
A_23_P31372	2.42204	1.27622	2.42204	up	MDH2	malate dehydrogenase 2, NAD (mitochondrial)	FALSE	Homo sapiens malate dehydrogenase 2, NAD (mitochondrial) (MDH2), transcript variant 1, mRNA [NM_005918]	4191	GO:0044262|GO:0006099|GO:0046554|GO:0005886|GO:0005975|GO:0005743|GO:0006094|GO:0006107|GO:0006108|GO:0005634|GO:0044281|GO:0043621|GO:0006734|GO:0005739|GO:0005759|GO:0009405|GO:0030060|GO:0006006|GO:0005654|GO:0006475|GO:0044237|GO:0070062	75694255	chr7	75694196	+	hs|7q11.23	NM_005918	chr7:75694196-75694255	NM_005918	Hs.520967
A_33_P3408244	-2.83858	-1.50517	2.83858	down	SPRNP1	shadow of prion protein homolog (zebrafish) pseudogene 1	FALSE	Homo sapiens shadow of prion protein homolog (zebrafish) pseudogene 1 (SPRNP1), non-coding RNA [NR_033789]	399833		135381393	chr10	135381334	-	hs|10q26.3	NR_033789	chr10:135381393-135381334	NR_033789	Hs.660426
A_23_P144627	-3.03072	-1.59966	3.03072	down	PCDHB13	protocadherin beta 13	FALSE	Homo sapiens protocadherin beta 13 (PCDHB13), mRNA [NM_018933]	56123	GO:0016339|GO:0005886|GO:0005509|GO:0007268|GO:0016021|GO:0007416|GO:0007156	140596037	chr5	140595978	+	hs|5q31.3	NM_018933	chr5:140595978-140596037	NM_018933	Hs.283803
A_23_P19479	4.40315	2.13854	4.40315	up	STK19	serine/threonine kinase 19	FALSE	Homo sapiens serine/threonine kinase 19 (STK19), transcript variant 2, mRNA [NM_032454]	8859	GO:0004674|GO:0006468|GO:0005634|GO:0005524	31948463	chr6	31948299	+	hs|6p21.33	NM_032454	chr6:31948299-31948463	NM_032454	Hs.654371
A_19_P00321789	-2.48198	-1.31149	2.48198	down			FALSE				132420358	chr6	132420299	+	hs|6q23.2		chr6:132420299-132420358		Hs.128892
A_24_P226278	2.74857	1.45868	2.74857	up	JADE2	jade family PHD finger 2	FALSE	Homo sapiens jade family PHD finger 2 (JADE2), transcript variant 3, mRNA [NM_015288]	23338	GO:0043981|GO:0043983|GO:0043982|GO:0043966|GO:0043984|GO:0000123|GO:0008270|GO:0005654|GO:0060395|GO:0070062	133914924	chr5	133914865	+	hs|5q31.1	NM_015288	chr5:133914865-133914924	NM_015288	Hs.732155
A_23_P254507	2.21027	1.14423	2.21027	up	HOPX	HOP homeobox	FALSE	Homo sapiens HOP homeobox (HOPX), transcript variant 2, mRNA [NM_139211]	84525	GO:0016575|GO:0048286|GO:0008016|GO:0043393|GO:0005634|GO:0000122|GO:0001829|GO:0003677|GO:0006351|GO:0007507|GO:0043415|GO:0051155|GO:0045596	57514502	chr4	57514443	-	hs|4q12	NM_139211	chr4:57514502-57514443	NM_139211	Hs.619396
A_23_P216679	2.97528	1.57302	2.97528	up	CDC14B	cell division cycle 14B	FALSE	Homo sapiens cell division cycle 14B (CDC14B), transcript variant 2, mRNA [NM_033331]	8555	GO:0005515|GO:0031965|GO:0031572|GO:0005730|GO:0005634|GO:0035335|GO:0051488|GO:0006281|GO:0006470|GO:0005654|GO:0004722|GO:0008138|GO:0004725	99263578	chr9	99263519	-	hs|9q22.32	NM_033331	chr9:99263578-99263519	NM_033331	Hs.40582
A_23_P126089	-3.7953	-1.92421	3.7953	down	SPRR2C	small proline-rich protein 2C (pseudogene)	FALSE	Homo sapiens small proline-rich protein 2C (pseudogene) (SPRR2C), non-coding RNA [NR_003062]	6702		153112700	chr1	153112641	-	hs|1q21.3	NR_003062	chr1:153112700-153112641	NR_003062	Hs.2421
A_23_P339773	3.08217	1.62395	3.08217	up	TPRG1L	tumor protein p63 regulated 1-like	FALSE	Homo sapiens tumor protein p63 regulated 1-like (TPRG1L), mRNA [NM_182752]	127262	GO:0008150|GO:0003674|GO:0030054|GO:0070062|GO:0042802|GO:0008021	3546004	chr1	3545945	+	hs|1p36.32	NM_182752	chr1:3545945-3546004	NM_182752	Hs.20529
A_24_P728006	-3.22558	-1.68956	3.22558	down	XLOC_l2_011874		FALSE	BROAD Institute lincRNA (XLOC_l2_011874), lincRNA [TCONS_l2_00022670]			177482568	chr5	177482509	+	hs|5q35.3		chr5:177482509-177482568
A_33_P3880302	5.2425	2.39025	5.2425	up	EPHB2	EPH receptor B2	FALSE	Homo sapiens EPH receptor B2 (EPHB2), transcript variant 2, mRNA [NM_004442]	2048	GO:0005515|GO:0031290|GO:0030424|GO:0005886|GO:0071679|GO:0001655|GO:0048593|GO:0030425|GO:0005829|GO:0005005|GO:0007413|GO:0007411|GO:0043025|GO:0060021|GO:0060996|GO:0060997|GO:0007612|GO:0051965|GO:0042472|GO:0048013|GO:0005102|GO:0005576|GO:0018108|GO:0021952|GO:0001525|GO:0005524|GO:0007399|GO:0016310|GO:0022038|GO:0005887|GO:0050771|GO:0004713|GO:0008046|GO:0021631|GO:0050878|GO:0048170	23240723	chr1	23240664	+	hs|1p36.12	NM_004442	chr1:23240664-23240723	NM_004442	Hs.523329
A_33_P3376836	-2.16609	-1.11509	2.16609	down			FALSE				1069473	chr6	1069414	+	hs|6p25.3		chr6:001069414-001069473
A_23_P39024	3.44556	1.78474	3.44556	up	WDR83	WD repeat domain 83	FALSE	Homo sapiens WD repeat domain 83 (WDR83), transcript variant 2, mRNA [NM_032332]	84292	GO:0005515|GO:0005737|GO:0000398|GO:0000375|GO:0005681|GO:0071013	12784129	chr19	12784070	+	hs|19p13.2	NM_032332	chr19:12784070-12784129	NM_032332	Hs.657204
A_23_P97541	2.86543	1.51875	2.86543	up	C4BPA	complement component 4 binding protein, alpha	FALSE	Homo sapiens complement component 4 binding protein, alpha (C4BPA), mRNA [NM_000715]	722	GO:0044216|GO:0005515|GO:0030449|GO:0045732|GO:0005886|GO:0045087|GO:0006958|GO:0045959|GO:0072562|GO:0005576|GO:0005615	207318125	chr1	207318066	+	hs|1q32.2	NM_000715	chr1:207318066-207318125	NM_000715	Hs.1012
A_23_P49459	3.34191	1.74067	3.34191	up	LOC81691	exonuclease NEF-sp	FALSE	Homo sapiens exonuclease NEF-sp (LOC81691), transcript variant 1, mRNA [NM_030941]	81691	GO:0004527|GO:0090305|GO:0000166|GO:0003723|GO:0005730|GO:0070062	20856077	chr16	20856018	+	hs|16p12.3	NM_030941	chr16:20856018-20856077	NM_030941	Hs.177926
A_21_P0009558	-8.76834	-3.1323	8.76834	down	lnc-CCDC68-1	lnc-CCDC68-1:1	FALSE	LNCipedia lincRNA (lnc-CCDC68-1), lincRNA [lnc-CCDC68-1:1]			52558293	chr18	52558234	-	hs|18q21.2		chr18:52558293-52558234
A_23_P74668	-2.98236	-1.57646	2.98236	down	C1orf158	chromosome 1 open reading frame 158	FALSE	Homo sapiens chromosome 1 open reading frame 158 (C1orf158), mRNA [NM_152290]	93190		12821091	chr1	12821032	+	hs|1p36.21	NM_152290	chr1:12821032-12821091	NM_152290	Hs.98095
A_33_P3316522	-6.61936	-2.72669	6.61936	down	DEFB124	defensin, beta 124	FALSE	Homo sapiens defensin, beta 124 (DEFB124), mRNA [NM_001037500]	245937	GO:0009986|GO:0045087|GO:0005576|GO:0042742	30053368	chr20	30053309	-	hs|20q11.21	NM_001037500	chr20:30053368-30053309	NM_001037500	Hs.381373
A_33_P3287547	-3.39913	-1.76516	3.39913	down	PRKCZ	protein kinase C, zeta	FALSE	protein kinase C, zeta [Source:HGNC Symbol;Acc:HGNC:9412] [ENST00000479566]	5590	GO:2000553|GO:0005515|GO:0032753|GO:0030054|GO:0050732|GO:0015459|GO:0060291|GO:0030010|GO:0043560|GO:0018105|GO:0047496|GO:0043274|GO:0046326|GO:0007179|GO:0070374|GO:0070062|GO:0035748|GO:2000664|GO:0031584|GO:2000667|GO:2000463|GO:0007616|GO:0005815|GO:0019901|GO:0031532|GO:0051346|GO:0019904|GO:0030168|GO:0060081|GO:0045121|GO:0005923|GO:0004697|GO:0001954|GO:0008286|GO:2001181|GO:0048471|GO:…	2002799	chr1	2002740	+	hs|1p36.33		chr1:2002740-2002799
A_21_P0003822	-8.2477	-3.04399	8.2477	down	lnc-FRG2-3	lnc-FRG2-3:1	FALSE	LNCipedia lincRNA (lnc-FRG2-3), lincRNA [lnc-FRG2-3:1]			190598498	chr4	190598439	-	hs|4q35.2		chr4:190598498-190598439
A_21_P0000290	-2.26324	-1.17839	2.26324	down	SNORD44	small nucleolar RNA, C/D box 44	FALSE	Homo sapiens small nucleolar RNA, C/D box 44 (SNORD44), small nucleolar RNA [NR_002750]	26806		173835165	chr1	173835106	-	hs|1q25.1	NR_002750	chr1:173835165-173835106	NR_002750
A_24_P335620	2.22205	1.15189	2.22205	up	SLC7A5	solute carrier family 7 (amino acid transporter light chain, L system), member 5	FALSE	Homo sapiens solute carrier family 7 (amino acid transporter light chain, L system), member 5 (SLC7A5), mRNA [NM_003486]	8140	GO:0006520|GO:0005886|GO:0005730|GO:0006865|GO:0005634|GO:0050900|GO:0055085|GO:0030154|GO:0043231|GO:0005829|GO:0007399|GO:0015804|GO:0016324|GO:0005737|GO:0016020|GO:0015171|GO:0007596|GO:0042605|GO:0006810|GO:0015175|GO:0016021|GO:0015179|GO:0070062|GO:0006811	87863966	chr16	87863907	-	hs|16q24.2	NM_003486	chr16:87863966-87863907	NM_003486	Hs.513797
A_21_P0006331	-2.24018	-1.16361	2.24018	down	lnc-RALGDS-2	lnc-RALGDS-2:1	FALSE	LNCipedia lincRNA (lnc-RALGDS-2), lincRNA [lnc-RALGDS-2:1]			135903577	chr9	135903518	-	hs|9q34.2		chr9:135903577-135903518
A_21_P0001347	-11.8685	-3.56907	11.8685	down	lnc-RWDD3-1	lnc-RWDD3-1:1	FALSE	LNCipedia lincRNA (lnc-RWDD3-1), lincRNA [lnc-RWDD3-1:1]			95752937	chr1	95752878	+	hs|1p21.3		chr1:95752878-95752937
A_19_P00812329	-3.42241	-1.77501	3.42241	down	lnc-C9orf50-2	lnc-C9orf50-2:1	FALSE	LNCipedia lincRNA (lnc-C9orf50-2), lincRNA [lnc-C9orf50-2:1]			132265880	chr9	132265821	-	hs|9q34.11		chr9:132265880-132265821
A_21_P0009690	-2.52004	-1.33345	2.52004	down	LOC102725254	uncharacterized LOC102725254	FALSE	PREDICTED: Homo sapiens uncharacterized LOC102725254 (LOC102725254), ncRNA [XR_433547]	102725254		18316355	chr19	18316296	+	hs|19p13.11		chr19:18316296-18316355	XR_433547
A_21_P0008799	-8.50406	-3.08815	8.50406	down	lnc-PGPEP1L-1	lnc-PGPEP1L-1:3	FALSE	LNCipedia lincRNA (lnc-PGPEP1L-1), lincRNA [lnc-PGPEP1L-1:3]			99635799	chr15	99635740	-	hs|15q26.3		chr15:99635799-99635740
A_21_P0010029	-3.70962	-1.89127	3.70962	down	lnc-FAM182B-1	lnc-FAM182B-1:1	FALSE	LNCipedia lincRNA (lnc-FAM182B-1), lincRNA [lnc-FAM182B-1:1]			25730120	chr20	25730061	-	hs|20p11.1		chr20:25730120-25730061
A_23_P416894	2.34917	1.23215	2.34917	up	GSAP	gamma-secretase activating protein	FALSE	Homo sapiens gamma-secretase activating protein (GSAP), mRNA [NM_017439]	54103	GO:0030162|GO:0005802|GO:0001540	76940446	chr7	76940387	-	hs|7q11.23	NM_017439	chr7:76940446-76940387	NM_017439	Hs.186649
A_23_P100127	2.0562	1.03998	2.0562	up	CASC5	cancer susceptibility candidate 5	FALSE	Homo sapiens cancer susceptibility candidate 5 (CASC5), transcript variant 1, mRNA [NM_170589]	57082	GO:0005515|GO:0001675|GO:0001669|GO:0034501|GO:0006334|GO:0005634|GO:0005829|GO:0034080|GO:0005737|GO:0007067|GO:0010923|GO:0071173|GO:0000777|GO:0005654|GO:0000278|GO:0008608|GO:0070062|GO:0051301	40917584	chr15	40917525	+	hs|15q15.1	NM_170589	chr15:40917525-40917584	NM_170589	Hs.181855
A_33_P3408953	2.77966	1.47491	2.77966	up	GGTLC2	gamma-glutamyltransferase light chain 2	FALSE	Homo sapiens gamma-glutamyltransferase light chain 2 (GGTLC2), transcript variant 3, mRNA [NM_001282879]	91227	GO:0019370|GO:0003840|GO:0006749|GO:0031362|GO:0070062	22990155	chr22	22990096	+	hs|22q11.22	NM_001282879	chr22:22990096-22990155	NM_001282879	Hs.632765
A_23_P124024	6.3047	2.65643	6.3047	up	MED10	mediator complex subunit 10	FALSE	Homo sapiens mediator complex subunit 10 (MED10), mRNA [NM_032286]	84246	GO:0005515|GO:0010467|GO:0006367|GO:0001104|GO:0045944|GO:0019827|GO:0016592|GO:0005654	6374450	chr5	6372669	-	hs|5p15.31	NM_032286	chr5:6374450-6372669	NM_032286	Hs.13885
A_33_P3378785	-4.27404	-2.0956	4.27404	down	FAM99A	family with sequence similarity 99, member A (non-protein coding)	FALSE	family with sequence similarity 99, member A (non-protein coding) [Source:HGNC Symbol;Acc:HGNC:32368] [ENST00000538190]	387742		1687683	chr11	1687624	+	hs|11p15.5	AK124823	chr11:1687624-1687683		Hs.567908
A_21_P0001374	2.1052	1.07396	2.1052	up	NBPF15	neuroblastoma breakpoint family, member 15	FALSE	neuroblastoma breakpoint family, member 15 [Source:HGNC Symbol;Acc:HGNC:28791] [ENST00000584793]	284565	GO:0005737	148558169	chr1	148556755	+	hs|1q21.2	XR_426769	chr1:148556755-148558169	XR_426769	Hs.714127
A_19_P00801960	-3.99058	-1.9966	3.99058	down	LOC100422737	uncharacterized LOC100422737	FALSE	Q8VGA8_MOUSE (Q8VGA8) Olfactory receptor MOR174-1, partial (5%) [THC2716877]	100422737		107187686	chr6	107187627	-	hs|6q21		chr6:107187686-107187627
A_33_P3386995	-2.42153	-1.27592	2.42153	down	TXNDC11	thioredoxin domain containing 11	FALSE	thioredoxin domain containing 11 [Source:HGNC Symbol;Acc:HGNC:28030] [ENST00000283033]	51061	GO:0005515|GO:0034976|GO:0006457|GO:0005783|GO:0005789|GO:0003756|GO:0045454|GO:0016021	11824561	chr16	11824502	-	hs|16p13.13	BC018635	chr16:11824561-11824502		Hs.313847
A_24_P58054	2.78372	1.47701	2.78372	up	SLC9A8	solute carrier family 9, subfamily A (NHE8, cation proton antiporter 8), member 8	FALSE	Homo sapiens solute carrier family 9, subfamily A (NHE8, cation proton antiporter 8), member 8 (SLC9A8), transcript variant 2, mRNA [NM_015266]	23315	GO:0015386|GO:0015385|GO:0000139|GO:0051453|GO:0035725|GO:0016021|GO:0055085|GO:0071805|GO:0006811	48508433	chr20	48508374	+	hs|20q13.13	NM_015266	chr20:48508374-48508433	NM_015266	Hs.444202
A_33_P3398251	-6.67219	-2.73816	6.67219	down	FOXP3	forkhead box P3	FALSE	Homo sapiens forkhead box P3 (FOXP3), transcript variant 1, mRNA [NM_014009]	50943	GO:0005515|GO:0032753|GO:0003700|GO:0006366|GO:0032693|GO:0032715|GO:0003705|GO:0000981|GO:0002513|GO:0032714|GO:0032713|GO:0032792|GO:0001816|GO:0042803|GO:0032914|GO:0042130|GO:0045077|GO:0002361|GO:0002262|GO:0043029|GO:0032689|GO:0035035|GO:0003714|GO:0032720|GO:0002725|GO:0000122|GO:0045085|GO:0043234|GO:0042110|GO:0002669|GO:0045893|GO:0045892|GO:0002456|GO:0032831|GO:0008285|GO:0001782|GO:…	49107469	chrX	49107410	-	hs|Xp11.23	NM_014009	chrX:49107469-49107410	NM_014009	Hs.247700
A_33_P3355783	5.2379	2.38899	5.2379	up	LOC100129473	uncharacterized LOC100129473	FALSE	PREDICTED: Homo sapiens uncharacterized LOC100129473 (LOC100129473), misc_RNA [XR_247231]	100129473		61534846	chr11	61534787	+	hs|11q12.2	XR_247231	chr11:61534787-61534846	XR_247231	Hs.676126
A_33_P3253672	-3.01514	-1.59223	3.01514	down	KCNH3	potassium channel, voltage gated eag related subfamily H, member 3	FALSE	Homo sapiens potassium channel, voltage gated eag related subfamily H, member 3 (KCNH3), mRNA [NM_012284]	23416	GO:0005515|GO:0023014|GO:0005886|GO:0007268|GO:0000155|GO:0000160|GO:0005887|GO:0005249|GO:0042391|GO:0034765|GO:0016021|GO:0006813|GO:0071805	49952059	chr12	49952000	+	hs|12q13.12	NM_012284	chr12:49952000-49952059	NM_012284	Hs.64064
A_21_P0008443	-8.37481	-3.06606	8.37481	down	lnc-RP11-1085N6.3.1-2	lnc-RP11-1085N6.3.1-2:2	FALSE	LNCipedia lincRNA (lnc-RP11-1085N6.3.1-2), lincRNA [lnc-RP11-1085N6.3.1-2:2]			56980730	chr14	56980671	-	hs|14q22.3		chr14:56980730-56980671
A_33_P3233869	-3.17663	-1.6675	3.17663	down			FALSE	sorting nexin 18 pseudogene 3 [Source:HGNC Symbol;Acc:HGNC:39611] [ENST00000565670]			38566282	chr9	38566257	-	hs|9p13.1		chr9:38566282-38566257		Hs.446446
A_33_P3374947	-3.88037	-1.95619	3.88037	down	KLF14	Kruppel-like factor 14	FALSE	Homo sapiens Kruppel-like factor 14 (KLF14), mRNA [NM_138693]	136259	GO:0045944|GO:0005634|GO:0003677|GO:0046872|GO:0006351	130418019	chr7	130417960	-	hs|7q32.3	NM_138693	chr7:130418019-130417960	NM_138693	Hs.125240
A_21_P0000052	-2.02578	-1.01848	2.02578	down	DISC1	disrupted in schizophrenia 1	FALSE	Homo sapiens disrupted in schizophrenia 1 (DISC1), transcript variant q, mRNA [NM_001164554]	27185	GO:0031929|GO:0005515|GO:0021846|GO:0005813|GO:0090128|GO:0030054|GO:0005874|GO:0000226|GO:0002052|GO:0014069|GO:0030177|GO:0036064|GO:0005739|GO:2000060|GO:0051560|GO:0045211|GO:0010975|GO:0021799|GO:0034613|GO:0001764|GO:0060070	231838304	chr1	231838245	+	hs|1q42.2	NM_001164554	chr1:231838245-231838304	NM_001164554	Hs.13318
A_23_P46894	-2.18812	-1.12969	2.18812	down	CHAT	choline O-acetyltransferase	FALSE	Homo sapiens choline O-acetyltransferase (CHAT), transcript variant M, mRNA [NM_020549]	1103	GO:0030424|GO:0004102|GO:0043179|GO:0007268|GO:0005634|GO:0044281|GO:0007274|GO:0016358|GO:0007269|GO:0005829|GO:0005739|GO:0005737|GO:0007517|GO:0007529|GO:0043025|GO:0007628|GO:0007622|GO:0042136|GO:0006644|GO:0046474|GO:0006656	50859961	chr10	50857655	+	hs|10q11.23	NM_020549	chr10:50857655-50859961	NM_020549	Hs.302002
A_23_P67299	3.35229	1.74515	3.35229	up	DOCK6	dedicator of cytokinesis 6	FALSE	Homo sapiens dedicator of cytokinesis 6 (DOCK6), mRNA [NM_020812]	57572	GO:0043547|GO:0005085|GO:0048471|GO:0005737|GO:0007596|GO:0007264|GO:0005829	11311405	chr19	11311100	-	hs|19p13.2	NM_020812	chr19:11311405-11311100	NM_020812	Hs.591002
A_21_P0006334	-4.64138	-2.21455	4.64138	down	lnc-QSOX2-1	lnc-QSOX2-1:5	FALSE	LNCipedia lincRNA (lnc-QSOX2-1), lincRNA [lnc-QSOX2-1:5]			139166885	chr9	139166826	-	hs|9q34.3		chr9:139166885-139166826
A_33_P3270776	-4.8283	-2.27151	4.8283	down	HTRA3	HtrA serine peptidase 3	FALSE	Homo sapiens HtrA serine peptidase 3 (HTRA3), transcript variant 2, mRNA [NM_001297559]	94031	GO:0030514|GO:0005515|GO:0004252|GO:0004175|GO:0006508|GO:0008236|GO:0005576|GO:0001558|GO:0030512|GO:0005520	8288509	chr4	8288450	+	hs|4p16.1	NM_001297559	chr4:8288450-8288509	NM_001297559	Hs.479119
A_23_P140630	-2.07484	-1.053	2.07484	down	LMAN1L	lectin, mannose-binding, 1 like	FALSE	Homo sapiens lectin, mannose-binding, 1 like (LMAN1L), mRNA [NM_021819]	79748	GO:0033116|GO:0030246|GO:0016021	75115019	chr15	75114219	+	hs|15q24.1	NM_021819	chr15:75114219-75115019	NM_021819	Hs.620644
A_33_P3365267	-9.12368	-3.18962	9.12368	down			FALSE				46791581	chr3	46791522	-	hs|3p21.31		chr3:046791581-046791522
A_33_P3238773	-6.65947	-2.73541	6.65947	down			FALSE				119506135	chr4	119506076	+	hs|4q26		chr4:119506076-119506135
A_24_P38702	-3.88197	-1.95679	3.88197	down	NKX2-3	NK2 homeobox 3	FALSE	Homo sapiens NK2 homeobox 3 (NKX2-3), mRNA [NM_145285]	159296	GO:0048621|GO:0043367|GO:0005634|GO:0005575|GO:0050900|GO:0048536|GO:0006351|GO:0048535|GO:0043565|GO:0003674|GO:0008150|GO:0048541|GO:0045944|GO:0042127|GO:0002317|GO:0006641|GO:0030225|GO:0042475|GO:0022612|GO:0001776	101292968	chr10	101292909	+	hs|10q24.2	NM_145285	chr10:101292909-101292968	NM_145285	Hs.243272
A_33_P3286754	-2.18326	-1.12648	2.18326	down	SEC14L2	SEC14-like 2 (S. cerevisiae)	FALSE	Homo sapiens SEC14-like 2 (S. cerevisiae) (SEC14L2), transcript variant 2, mRNA [NM_033382]	23541	GO:0005215|GO:0005737|GO:0005543|GO:0045540|GO:0006810|GO:0005634|GO:0016021|GO:0045893|GO:0008431|GO:0006351|GO:0070062	30812963	chr22	30812904	+	hs|22q12.2	NM_033382	chr22:30812904-30812963	NM_033382	Hs.335614
A_19_P00321682	-4.3657	-2.12621	4.3657	down	lnc-TP53INP1-1	lnc-TP53INP1-1:1	FALSE	Homo sapiens hypothetical protein LOC286149, mRNA (cDNA clone IMAGE:40114544). [BC128221]			96085236	chr8	96085177	-	hs|8q22.1	BC128221	chr8:96085236-96085177		Hs.665518
A_33_P3265744	-2.50542	-1.32505	2.50542	down	PTGER3	prostaglandin E receptor 3 (subtype EP3)	FALSE	Homo sapiens prostaglandin E receptor 3 (subtype EP3) (PTGER3), transcript variant 5, mRNA [NM_198715]	5733	GO:0008219|GO:0005886|GO:0007200|GO:0005635|GO:0004957|GO:0007204|GO:0006351|GO:0031622|GO:0007186|GO:0005887|GO:0032496|GO:0001660|GO:0015701|GO:0007188|GO:0016021|GO:0004879|GO:0035810|GO:0030522	71471632	chr1	71471573	-	hs|1p31.1	NM_198715	chr1:71471632-71471573	NM_198715	Hs.445000
A_19_P00315459	-2.56757	-1.36041	2.56757	down	LINC00894	long intergenic non-protein coding RNA 894	FALSE	Homo sapiens clone 161455-2-3 B cell expressed mRNA from chromosome X. [U66048]	100272228		149131166	chrX	149131107	+	hs|Xq28	U66048	chrX:149131107-149131166		Hs.496916
A_33_P3775281	-2.49169	-1.31712	2.49169	down	LINC01529	long intergenic non-protein coding RNA 1529	FALSE	Homo sapiens long intergenic non-protein coding RNA 1529 (LINC01529), long non-coding RNA [NR_104176]	644050		36279837	chr19	36279778	-	hs|19q13.12	NR_104176	chr19:36279837-36279778	NR_104176	Hs.651888
A_23_P82979	-3.19072	-1.67388	3.19072	down	LAMC3	laminin, gamma 3	FALSE	Homo sapiens laminin, gamma 3 (LAMC3), mRNA [NM_006059]	10319	GO:0000904|GO:0060041|GO:0016020|GO:0030198|GO:0014002|GO:0005198|GO:0005578|GO:0005576|GO:0007155|GO:0007601|GO:0005604	133967341	chr9	133967284	+	hs|9q34.12	NM_006059	chr9:133967284-133967341	NM_006059	Hs.201805
A_33_P3211478	-4.3889	-2.13386	4.3889	down			FALSE				158779828	chr7	158779769	+	hs|7q36.3		chr7:158779769-158779828
A_33_P3358957	-4.72893	-2.24151	4.72893	down	PAPL	iron/zinc purple acid phosphatase-like protein	FALSE	Homo sapiens iron/zinc purple acid phosphatase-like protein (PAPL), mRNA [NM_001004318]	390928	GO:0016311|GO:0003993|GO:0005576|GO:0046872	39601478	chr19	39601419	+	hs|19q13.2	NM_001004318	chr19:39601419-39601478	NM_001004318	Hs.448934
A_23_P78734	-2.37117	-1.2456	2.37117	down	MYH14	myosin, heavy chain 14, non-muscle	FALSE	Homo sapiens myosin, heavy chain 14, non-muscle (MYH14), transcript variant 1, mRNA [NM_001077186]	79784	GO:0005516|GO:0030424|GO:0006200|GO:0042641|GO:0008360|GO:0007605|GO:0031032|GO:0030898|GO:0019228|GO:0030426|GO:0005737|GO:0000146|GO:0051015|GO:0007411|GO:0016460|GO:0070062|GO:0030048|GO:0001725|GO:0048013|GO:0005524|GO:0071625|GO:0016020|GO:0003009|GO:0070584|GO:0007519	50813376	chr19	50813317	+	hs|19q13.33	NM_001077186	chr19:50813317-50813376	NM_001077186	Hs.467142
A_33_P3219517	-4.16666	-2.05889	4.16666	down	lnc-ZNHIT2-1	lnc-ZNHIT2-1:1	FALSE	LNCipedia lincRNA (lnc-ZNHIT2-1), lincRNA [lnc-ZNHIT2-1:1]			64878245	chr11	64878186	-	hs|11q13.1		chr11:64878245-64878186
A_33_P3325661	-15.7951	-3.9814	15.7951	down			FALSE	T cell receptor beta variable 24-1 [Source:HGNC Symbol;Acc:HGNC:12203] [ENST00000390397]			142364710	chr7	142364651	+	hs|7q34	X51791	chr7:142364651-142364710		Hs.728628
A_21_P0009512	-5.34165	-2.41728	5.34165	down	lnc-ENOSF1-1	lnc-ENOSF1-1:1	FALSE	LNCipedia lincRNA (lnc-ENOSF1-1), lincRNA [lnc-ENOSF1-1:1]			716564	chr18	716505	-	hs|18p11.32		chr18:716564-716505
A_21_P0014855	-3.36463	-1.75045	3.36463	down			FALSE				61078767	chr18	61078708	+	hs|18q21.33		chr18:061078708-061078767
A_33_P3233105	-2.38971	-1.25684	2.38971	down	MLLT4	myeloid/lymphoid or mixed-lineage leukemia (trithorax homolog, Drosophila); translocated to, 4	FALSE	Homo sapiens myeloid/lymphoid or mixed-lineage leukemia (trithorax homolog, Drosophila); translocated to, 4 (MLLT4), transcript variant 1, mRNA [NM_001207008]	4301	GO:0005515|GO:0030054|GO:0005886|GO:0034329|GO:0007267|GO:0045177|GO:0032854|GO:0008022|GO:0045216|GO:0005829|GO:0007165|GO:0005737|GO:0005913|GO:0005911|GO:0005654|GO:0007155|GO:0050839|GO:0017016|GO:0034332	168291612	chr6	168291553	+	hs|6q27	NM_001207008	chr6:168291553-168291612	NM_001207008	Hs.614974
A_21_P0007651	-22.1763	-4.47095	22.1763	down	lnc-AACS-2	lnc-AACS-2:1	FALSE	LNCipedia lincRNA (lnc-AACS-2), lincRNA [lnc-AACS-2:1]			125638530	chr12	125638471	+	hs|12q24.31		chr12:125638471-125638530
A_33_P3403576	2.35537	1.23595	2.35537	up	FCGR2C	Fc fragment of IgG, low affinity IIc, receptor for (CD32) (gene/pseudogene)	FALSE	Homo sapiens Fc fragment of IgG, low affinity IIc, receptor for (CD32) (gene/pseudogene) (FCGR2C), transcript variant 1, mRNA [NM_201563]	9103	GO:0005515|GO:0007165|GO:0006955|GO:0005737|GO:0005886|GO:0019864|GO:0016021|GO:0004888	161570544	chr1	161570485	+	hs|1q23.3	NM_201563	chr1:161570485-161570544	NM_201563	Hs.656750
A_23_P142724	-2.02008	-1.01441	2.02008	down	RPL37A	ribosomal protein L37a	FALSE	Homo sapiens ribosomal protein L37a (RPL37A), mRNA [NM_000998]	6168	GO:0010467|GO:0003735|GO:0019083|GO:0006614|GO:0019058|GO:0005634|GO:0006415|GO:0006412|GO:0046872|GO:0006413|GO:0005829|GO:0006414|GO:0000184|GO:0016032|GO:0022625|GO:0044267|GO:0005925|GO:0070062	217364043	chr2	217363592	+	hs|2q35	NM_000998	chr2:217363592-217364043	NM_000998	Hs.433701
A_19_P00320567	-2.0322	-1.02304	2.0322	down			FALSE				6711176	chr6	6711117	-	hs|6p25.1		chr6:6711176-6711117
A_33_P3315634	-2.59034	-1.37314	2.59034	down			FALSE				1394444	chr4	1394385	-	hs|4p16.3		chr4:001394444-001394385
A_21_P0012280	-2.18162	-1.1254	2.18162	down	VWF	von Willebrand factor	FALSE	Homo sapiens von Willebrand factor (VWF), mRNA [NM_000552]	7450	GO:0005515|GO:0005783|GO:0005518|GO:0051087|GO:0002020|GO:0042803|GO:0042802|GO:0001948|GO:0019865|GO:0030198|GO:0031091|GO:0051260|GO:0031093|GO:0007155|GO:0070062|GO:0033093|GO:0031589|GO:0005578|GO:0009611|GO:0030168|GO:0005576|GO:0001890|GO:0001889|GO:0007599|GO:0031012|GO:0047485|GO:0005178|GO:0007596|GO:0007597|GO:0002576|GO:0009897	6132923	chr12	6132864	-	hs|12p13.31		chr12:6132923-6132864	NM_000552	Hs.440848
A_33_P3230137	-12.3245	-3.62346	12.3245	down	ATAD3C	ATPase family, AAA domain containing 3C	FALSE	Homo sapiens ATPase family, AAA domain containing 3C (ATAD3C), mRNA [NM_001039211]	219293	GO:0005524	1404935	chr1	1404876	+	hs|1p36.33	NM_001039211	chr1:1404876-1404935	NM_001039211	Hs.724767
A_21_P0013937	-2.00345	-1.00248	2.00345	down			FALSE				4299803	chr9	4299744	+	hs|9p24.2		chr9:004299744-004299803
A_32_P54475	-2.86709	-1.51959	2.86709	down			FALSE	Synthetic construct Homo sapiens gateway clone IMAGE:100019426 3' read TUBB mRNA. [CU676483]			30210519	chr8	30210460	-	hs|8p12	CU676483	chr8:030210519-030210460		Hs.706246
A_33_P3334398	-6.69378	-2.74282	6.69378	down	CA6	carbonic anhydrase VI	FALSE	Homo sapiens carbonic anhydrase VI (CA6), transcript variant 2, mRNA [NM_001270500]	765	GO:0005737|GO:0015701|GO:0008270|GO:0005576|GO:0044281|GO:0004089|GO:0006730|GO:0005615|GO:0001580|GO:0070062	9031036	chr1	9030977	+	hs|1p36.23	NM_001270500	chr1:9030977-9031036	NM_001270500	Hs.100322
A_21_P0011137	-3.13512	-1.64852	3.13512	down	XLOC_l2_003674		FALSE	BROAD Institute lincRNA (XLOC_l2_003674), lincRNA [TCONS_l2_00006779]			32520355	chr13	32520296	+	hs|13q13.1		chr13:32520296-32520355
A_33_P3325634	-3.1536	-1.657	3.1536	down	ERICH4	glutamate-rich 4	FALSE	Homo sapiens glutamate-rich 4 (ERICH4), mRNA [NM_001130514]	100170765		41950129	chr19	41950070	+	hs|19q13.2	NM_001130514	chr19:41950070-41950129	NM_001130514	Hs.649452
A_21_P0013308	-2.77334	-1.47162	2.77334	down	XLOC_l2_013846		FALSE	BROAD Institute lincRNA (XLOC_l2_013846), lincRNA [TCONS_l2_00026593]			56949984	chr7	56949925	-	hs|7p11.2		chr7:56949984-56949925		Hs.742891
A_33_P3414944	-5.91035	-2.56324	5.91035	down	lnc-GABARAPL3-4	lnc-GABARAPL3-4:1	FALSE	LNCipedia lincRNA (lnc-GABARAPL3-4), lincRNA [lnc-GABARAPL3-4:1]			91147516	chr15	91147457	-	hs|15q26.1		chr15:91147516-91147457
A_21_P0010836	-8.26913	-3.04774	8.26913	down	XLOC_l2_001664		FALSE	BROAD Institute lincRNA (XLOC_l2_001664), lincRNA [TCONS_l2_00003144]			88511735	chr10	88511676	+	hs|10q23.2		chr10:88511676-88511735
A_21_P0013400	-5.37413	-2.42603	5.37413	down			FALSE				108254393	chr7	108243670	+	hs|7q31.1		chr7:108243670-108254393
A_21_P0006335	-12.7273	-3.66986	12.7273	down	lnc-QSOX2-1	lnc-QSOX2-1:10	FALSE	LNCipedia lincRNA (lnc-QSOX2-1), lincRNA [lnc-QSOX2-1:10]			139166531	chr9	139166472	-	hs|9q34.3		chr9:139166531-139166472
A_33_P3371663	-2.24015	-1.16359	2.24015	down	LTK	leukocyte receptor tyrosine kinase	FALSE	Homo sapiens leukocyte receptor tyrosine kinase (LTK), transcript variant 1, mRNA [NM_002344]	4058	GO:0043066|GO:0005886|GO:0071300|GO:0008283|GO:0018108|GO:0005524|GO:0014065|GO:0007165|GO:0004672|GO:0016020|GO:0005887|GO:0010976|GO:0010666|GO:0006468|GO:0004713|GO:0004714|GO:0007169	41795900	chr15	41795841	-	hs|15q15.1	NM_002344	chr15:41795900-41795841	NM_002344	Hs.434481
A_32_P107493	2.77951	1.47483	2.77951	up	SPATA33	spermatogenesis associated 33	FALSE	spermatogenesis associated 33 [Source:HGNC Symbol;Acc:HGNC:26463] [ENST00000301031]	124045	GO:0005634|GO:0005829	89737153	chr16	89737094	+	hs|16q24.3	AK056168	chr16:89737094-89737153		Hs.655171
A_23_P34115	3.70435	1.88922	3.70435	up	IDH3G	isocitrate dehydrogenase 3 (NAD+) gamma	FALSE	Homo sapiens isocitrate dehydrogenase 3 (NAD+) gamma (IDH3G), transcript variant 1, mRNA [NM_004135]	3421	GO:0000287|GO:0006099|GO:0005975|GO:0005730|GO:0044281|GO:0005524|GO:0005739|GO:0006102|GO:0051287|GO:0004449|GO:0005759|GO:0005654|GO:0044237	153052284	chrX	153051874	-	hs|Xq28	NM_004135	chrX:153052284-153051874	NM_004135	Hs.410197
A_23_P84910	-3.82976	-1.93725	3.82976	down	ZNF157	zinc finger protein 157	FALSE	Homo sapiens zinc finger protein 157 (ZNF157), mRNA [NM_003446]	7712	GO:0006355|GO:0003700|GO:0005634|GO:0000122|GO:0003677|GO:0046872|GO:0006351	47273024	chrX	47272965	+	hs|Xp11.23	NM_003446	chrX:47272965-47273024	NM_003446	Hs.89897
A_33_P3219811	-3.31368	-1.72843	3.31368	down	PTGDS	prostaglandin D2 synthase 21kDa (brain)	FALSE	prostaglandin D2 synthase 21kDa (brain) [Source:HGNC Symbol;Acc:HGNC:9592] [ENST00000371623]	5730	GO:0005791|GO:0019369|GO:0019371|GO:0005215|GO:0048471|GO:0031965|GO:0005504|GO:0005794|GO:0045187|GO:0004667|GO:0051384|GO:0005576|GO:0044281|GO:0005615|GO:0001516|GO:0005501|GO:0005789|GO:0006810|GO:0070062	139873853	chr9	139873794	+	hs|9q34.3		chr9:139873794-139873853
A_21_P0003278	-2.2716	-1.18371	2.2716	down	lnc-WNT7A-1	lnc-WNT7A-1:1	FALSE	LNCipedia lincRNA (lnc-WNT7A-1), lincRNA [lnc-WNT7A-1:1]			13691851	chr3	13691792	-	hs|3p25.1		chr3:13691851-13691792
A_21_P0003658	-3.37561	-1.75515	3.37561	down	lnc-USP38-1	lnc-USP38-1:1	FALSE	LNCipedia lincRNA (lnc-USP38-1), lincRNA [lnc-USP38-1:1]			143778954	chr4	143778895	+	hs|4q31.21		chr4:143778895-143778954
A_24_P347319	5.87851	2.55545	5.87851	up	KCNC2	potassium channel, voltage gated Shaw related subfamily C, member 2	FALSE	Homo sapiens potassium channel, voltage gated Shaw related subfamily C, member 2 (KCNC2), transcript variant 1, mRNA [NM_139136]	3747	GO:0005251|GO:0006112|GO:0050796|GO:0005886|GO:0008076|GO:0007268|GO:0051260|GO:0034765|GO:0044281|GO:0016021|GO:0001508|GO:0071805	75434044	chr12	75433985	-	hs|12q21.1	NM_139136	chr12:75434044-75433985	NM_139136	Hs.27214
A_24_P229884	2.11239	1.07887	2.11239	up	SMIM22	small integral membrane protein 22	FALSE	Homo sapiens small integral membrane protein 22 (SMIM22), transcript variant 1, mRNA [NM_001253790]	440335	GO:0016021	4845847	chr16	4845788	+	hs|16p13.3	NM_001253790	chr16:4845788-4845847	NM_001253790	Hs.390599
A_33_P3772937	4.06329	2.02265	4.06329	up	KRT8P12	keratin 8 pseudogene 12	FALSE	Homo sapiens mRNA; cDNA DKFZp434C107 (from clone DKFZp434C107) [AL133645]	90133		160287062	chr3	160287003	+	hs|3q25.33	AL133645	chr3:160287003-160287062		Hs.595594
A_21_P0013270	-2.18177	-1.1255	2.18177	down	LINC01347	long intergenic non-protein coding RNA 1347	FALSE	Homo sapiens long intergenic non-protein coding RNA 1347 (LINC01347), long non-coding RNA [NR_029401]	731275		243219647	chr1	243219616	-	hs|1q43	NR_029401	chr1:243219647-243219616	NR_029401	Hs.722350
A_33_P3248004	-3.3689	-1.75228	3.3689	down	LOC399886	uncharacterized LOC399886	FALSE	Homo sapiens uncharacterized LOC399886 (LOC399886), long non-coding RNA [NR_122071]	399886		45393520	chr11	45393461	+	hs|11p11.2	NR_122071	chr11:45393461-45393520	NR_122071	Hs.559970
A_33_P3711318	-2.48925	-1.31571	2.48925	down	LOC257152	uncharacterized LOC257152	FALSE	Homo sapiens cDNA FLJ10577 fis, clone NT2RP2003367. [AK001439]	257152		104255997	chr8	104255938	-	hs|8q22.3	AK001439	chr8:104255997-104255938		Hs.663903
A_33_P3369790	-6.45243	-2.68984	6.45243	down	GGN	gametogenetin	FALSE	Homo sapiens gametogenetin (GGN), mRNA [NM_152657]	199720	GO:0048471|GO:0008104|GO:0007276|GO:0046983|GO:0005730|GO:0007275|GO:0007283|GO:0030154	38877394	chr19	38877335	-	hs|19q13.2	NM_152657	chr19:38877394-38877335	NM_152657	Hs.447948
A_24_P163537	2.90713	1.53959	2.90713	up	TMED4	transmembrane emp24 protein transport domain containing 4	FALSE	Homo sapiens transmembrane emp24 protein transport domain containing 4 (TMED4), transcript variant 1, mRNA [NM_182547]	222068	GO:0007165|GO:0005789|GO:0016021|GO:0004871|GO:0043123|GO:0015031|GO:0070062	44620742	chr7	44619219	-	hs|7p13	NM_182547	chr7:44620742-44619219	NM_182547	Hs.598832
A_23_P150583	-3.98248	-1.99367	3.98248	down	SCGB1A1	secretoglobin, family 1A, member 1 (uteroglobin)	FALSE	Homo sapiens secretoglobin, family 1A, member 1 (uteroglobin) (SCGB1A1), mRNA [NM_003357]	7356	GO:0005515|GO:0032714|GO:0032713|GO:0005635|GO:0034021|GO:0005615|GO:0071774|GO:0042130|GO:0032496|GO:0030141|GO:0009410|GO:0034097|GO:0032689|GO:0070062|GO:0005791|GO:0043488|GO:0007565|GO:0007566|GO:0042493|GO:0010193|GO:0050727|GO:0051384|GO:0019834|GO:0000122|GO:0043086|GO:0007165|GO:0032696	62190532	chr11	62189823	+	hs|11q12.3	NM_003357	chr11:62189823-62190532	NM_003357	Hs.523732
A_19_P00808514	-3.38239	-1.75804	3.38239	down	BRK1	BRICK1, SCAR/WAVE actin-nucleating complex subunit	FALSE	Homo sapiens cDNA FLJ76545 complete cds, highly similar to Homo sapiens uncharacterized hematopoietic stem/progenitor cells protein MDS027 mRNA. [AK290580]	55845	GO:0031209|GO:0048010|GO:0008284|GO:0030036|GO:0001701|GO:0032403|GO:0030027|GO:0005829|GO:0070207|GO:0048365|GO:0010592|GO:0016601|GO:0048870|GO:0045087|GO:2000601|GO:0005856|GO:0038096|GO:0070062	10168580	chr3	10168521	-	hs|3p25.3	AK290580	chr3:10168580-10168521		Hs.649307
A_21_P0000255	-15.6189	-3.96522	15.6189	down	SNORD30	small nucleolar RNA, C/D box 30	FALSE	Homo sapiens small nucleolar RNA, C/D box 30 (SNORD30), small nucleolar RNA [NR_002561]	9299		62621194	chr11	62621135	-	hs|11q12.3	NR_002561	chr11:62621194-62621135	NR_002561
A_23_P33045	-2.03713	-1.02654	2.03713	down	RPL26	ribosomal protein L26	FALSE	Homo sapiens ribosomal protein L26 (RPL26), mRNA [NM_000987]	6154	GO:0010467|GO:0003735|GO:0019083|GO:0003723|GO:0006364|GO:0006614|GO:0019058|GO:0006415|GO:0006412|GO:0006413|GO:0005829|GO:0006414|GO:0000184|GO:0016020|GO:0016032|GO:0042273|GO:0022625|GO:0044267|GO:0070062	8283239	chr17	8283180	-	hs|17p13.1	NM_000987	chr17:8283239-8283180	NM_000987	Hs.644794
A_21_P0007019	-17.5373	-4.13236	17.5373	down	lnc-VAX1-1	lnc-VAX1-1:5	FALSE	LNCipedia lincRNA (lnc-VAX1-1), lincRNA [lnc-VAX1-1:5]			118905831	chr10	118905772	-	hs|10q25.3		chr10:118905831-118905772
A_33_P3620488	-3.41554	-1.77211	3.41554	down	CATSPERG	catsper channel auxiliary subunit gamma	FALSE	Homo sapiens catsper channel auxiliary subunit gamma (CATSPERG), mRNA [NM_021185]	57828	GO:0007338|GO:0035036|GO:0005886|GO:0036128|GO:0097228|GO:0007275|GO:0007283|GO:0030154|GO:0032504	38861558	chr19	38861499	+	hs|19q13.2	NM_021185	chr19:38861499-38861558	NM_021185	Hs.324335
A_21_P0013451	-5.72673	-2.51771	5.72673	down	LINC01510	long intergenic non-protein coding RNA 1510	FALSE	Homo sapiens long intergenic non-protein coding RNA 1510 (LINC01510), long non-coding RNA [NR_120506]	100996266		116203937	chr7	116203878	-	hs|7q31.2		chr7:116203937-116203878	NR_120506
A_21_P0011480	3.61146	1.85258	3.61146	up	BCAP31	B-cell receptor-associated protein 31	FALSE	Homo sapiens B-cell receptor-associated protein 31 (BCAP31), transcript variant 1, mRNA [NM_001139457]	10134	GO:0005515|GO:0002474|GO:0035584|GO:0042288|GO:0005783|GO:0030136|GO:0007283|GO:0007204|GO:0006886|GO:0032403|GO:0006921|GO:0005829|GO:0051561|GO:0032580|GO:0033116|GO:0071556|GO:0005811|GO:0006915|GO:2001244|GO:0070973|GO:0006888|GO:0043280|GO:0016020|GO:0005887|GO:0005789|GO:0032471	152968419	chrX	152967533	-	hs|Xq28	NM_001139457	chrX:152968419-152967533	NM_001139457	Hs.522817
A_24_P360269	2.30136	1.20249	2.30136	up	RNASET2	ribonuclease T2	FALSE	Homo sapiens ribonuclease T2 (RNASET2), mRNA [NM_003730]	8635	GO:0003723|GO:0033897|GO:0005788|GO:0005576|GO:0004540|GO:0005764|GO:0005615|GO:0070062|GO:0043202|GO:0006401	167344538	chr6	167343227	-	hs|6q27	NM_003730	chr6:167344538-167343227	NM_003730	Hs.529989
A_33_P3404671	-2.37385	-1.24723	2.37385	down	NFYC-AS1	NFYC antisense RNA 1	FALSE	Homo sapiens NFYC antisense RNA 1 (NFYC-AS1), long non-coding RNA [NR_024567]	100130557		41154811	chr1	41154752	-	hs|1p34.2	NR_024567	chr1:41154811-41154752	NR_024567	Hs.233458
A_33_P3379926	3.3293	1.73522	3.3293	up	SLC17A4	solute carrier family 17, member 4	FALSE	Homo sapiens solute carrier family 17, member 4 (SLC17A4), transcript variant 1, mRNA [NM_005495]	10050	GO:0016324|GO:0005436|GO:0016020|GO:0005887|GO:0035435|GO:0035725|GO:0006796|GO:0006814	25781402	chr6	25781343	+	hs|6p22.2	NM_005495	chr6:25781343-25781402	NM_005495	Hs.282931
A_21_P0009655	-2.92223	-1.54707	2.92223	down	MGC45922	uncharacterized LOC284365	FALSE	Homo sapiens uncharacterized LOC284365 (MGC45922), long non-coding RNA [NR_038359]	284365		51322124	chr19	51322065	+	hs|19q13.33		chr19:51322065-51322124	NR_038359	Hs.161397
A_23_P23839	-2.17415	-1.12045	2.17415	down	LGR6	leucine-rich repeat containing G protein-coupled receptor 6	FALSE	Homo sapiens leucine-rich repeat containing G protein-coupled receptor 6 (LGR6), transcript variant 1, mRNA [NM_001017403]	59352	GO:0005515|GO:0030335|GO:0005886|GO:0004930|GO:0090263|GO:0030177|GO:0031982|GO:0032588|GO:0005737|GO:0007186|GO:0005887|GO:0005654|GO:0016055|GO:0004888	202288588	chr1	202288529	+	hs|1q32.1	NM_001017403	chr1:202288529-202288588	NM_001017403	Hs.497402
A_24_P239176	-2.42929	-1.28054	2.42929	down	MUC4	mucin 4, cell surface associated	FALSE	Homo sapiens mucin 4, cell surface associated (MUC4), transcript variant 1, mRNA [NM_018406]	4585	GO:0005796|GO:0005578|GO:0016266|GO:0005615|GO:0031982|GO:0005176|GO:0006493|GO:0007160|GO:0016020|GO:0030197|GO:0030277|GO:0005887|GO:0044267|GO:0070062|GO:0043687	195514819	chr3	195514760	-	hs|3q29	NM_018406	chr3:195514819-195514760	NM_018406	Hs.369646
A_33_P3464749	-5.02443	-2.32896	5.02443	down	LINGO1-AS1	LINGO1 antisense RNA 1	FALSE	Homo sapiens LINGO1 antisense RNA 1 (LINGO1-AS1), long non-coding RNA [NR_045123]	253044		77941580	chr15	77941521	+	hs|15q24.3	NR_045123	chr15:77941521-77941580	NR_045123	Hs.667685
A_24_P164894	5.59995	2.48542	5.59995	up	DSCR3	Down syndrome critical region 3	FALSE	Homo sapiens Down syndrome critical region 3 (DSCR3), mRNA [NM_006052]	10311	GO:0008150|GO:0003674|GO:0008565|GO:0005634|GO:0006886|GO:0005768	38610861	chr21	38610802	-	hs|21q22.13	NM_006052	chr21:38610861-38610802	NM_006052	Hs.369488
A_33_P3213149	-5.41906	-2.43804	5.41906	down			FALSE	transmembrane phosphatase with tensin homology pseudogene 1 [Source:HGNC Symbol;Acc:HGNC:43648] [ENST00000426585]			17131243	chr22	17131184	+	hs|22q11.1		chr22:17131184-17131243		Hs.474116
A_21_P0011008	-3.07278	-1.61955	3.07278	down	XLOC_l2_002651		FALSE	BROAD Institute lincRNA (XLOC_l2_002651), lincRNA [TCONS_l2_00005005]			50238973	chr11	50238914	-	hs|11p11.12		chr11:50238973-50238914		Hs.144683
A_19_P00320954	-3.37793	-1.75614	3.37793	down	LINC00211	long intergenic non-protein coding RNA 211	FALSE	long intergenic non-protein coding RNA 211 [Source:HGNC Symbol;Acc:HGNC:37459] [ENST00000418746]	101929559		38067386	chr2	38067327	-	hs|2p22.2		chr2:38067386-38067327		Hs.722926
A_23_P136405	-2.58514	-1.37024	2.58514	down	PDCD1	programmed cell death 1	FALSE	Homo sapiens programmed cell death 1 (PDCD1), mRNA [NM_005018]	5133	GO:0005515|GO:0007165|GO:0005886|GO:0006959|GO:0031295|GO:0006915|GO:0070234|GO:0007275|GO:0016021|GO:0004871|GO:0009897	242792108	chr2	242792049	-	hs|2q37.3	NM_005018	chr2:242792108-242792049	NM_005018	Hs.158297
A_21_P0012366	2.09188	1.0648	2.09188	up			FALSE	Fanconi anemia, complementation group D2 pseudogene 2 [Source:HGNC Symbol;Acc:HGNC:44488] [ENST00000437591]			11926470	chr3	11925567	+	hs|3p25.2	XM_005275947	chr3:11925567-11926470	XM_005275947
A_24_P56363	2.11998	1.08405	2.11998	up	CAB39L	calcium binding protein 39-like	FALSE	Homo sapiens calcium binding protein 39-like (CAB39L), transcript variant 5, mRNA [NM_030925]	81617	GO:0008286|GO:0007050|GO:0070062|GO:0005829	49883274	chr13	49883215	-	hs|13q14.2	NM_030925	chr13:49883274-49883215	NM_030925	Hs.87159
A_32_P110243	-2.0829	-1.05859	2.0829	down	RPS20P27	ribosomal protein S20 pseudogene 27	FALSE	Homo sapiens ribosomal protein S20 pseudogene 27, mRNA (cDNA clone IMAGE:5549882). [BC071734]	729927		77524397	chr11	77524338	-	hs|11q14.1	BC071734	chr11:77524397-77524338		Hs.660751
A_32_P162004	2.15055	1.10471	2.15055	up	RPL29	ribosomal protein L29	FALSE	Homo sapiens ribosomal protein L29 (RPL29), mRNA [NM_000992]	6159	GO:0010467|GO:0003735|GO:0007566|GO:0019083|GO:0003723|GO:0006614|GO:0019058|GO:0006415|GO:0006412|GO:0006413|GO:0005829|GO:0006414|GO:0000184|GO:0016020|GO:0016032|GO:0022625|GO:0044267|GO:0008201	52028011	chr3	52027952	-	hs|3p21.2	NM_000992	chr3:52028011-52027952	NM_000992	Hs.425125
A_33_P3294217	-3.10213	-1.63326	3.10213	down	UTF1	undifferentiated embryonic cell transcription factor 1	FALSE	Homo sapiens undifferentiated embryonic cell transcription factor 1 (UTF1), mRNA [NM_003577]	8433	GO:0005515|GO:0006357|GO:0045944|GO:0003713|GO:0071837|GO:0005634|GO:0008584|GO:0006351	135045062	chr10	135045003	+	hs|10q26.3	NM_003577	chr10:135045003-135045062	NM_003577	Hs.458406
A_33_P3279353	2.26563	1.17991	2.26563	up	AZU1	azurocidin 1	FALSE	Homo sapiens azurocidin 1 (AZU1), mRNA [NM_001700]	566	GO:0008347|GO:0004252|GO:0042582|GO:0007205|GO:0045348|GO:0006955|GO:0050766|GO:0006954|GO:0016485|GO:0006508|GO:0008201|GO:0001774|GO:0070062|GO:0043066|GO:0042535|GO:0005576|GO:0050725|GO:0045785|GO:0050930|GO:0050829|GO:0050754|GO:0042117|GO:0015643|GO:0043114|GO:0045123|GO:0048246	831858	chr19	831799	+	hs|19p13.3	NM_001700	chr19:831799-831858	NM_001700	Hs.72885
A_21_P0013065	3.68585	1.882	3.68585	up			FALSE				20043060	chr6	20043001	-	hs|6p22.3		chr6:20043060-20043001
A_33_P3273480	5.39566	2.4318	5.39566	up	BRSK2	BR serine/threonine kinase 2	FALSE	Homo sapiens BR serine/threonine kinase 2 (BRSK2), transcript variant 1, mRNA [NM_001256627]	9024	GO:0048471|GO:0005813|GO:0000287|GO:0031532|GO:0019901|GO:0005783|GO:0050321|GO:0030010|GO:0007409|GO:0006887|GO:0005524|GO:0005737|GO:0007067|GO:0018105|GO:0070059|GO:0004674|GO:0030182|GO:0000086|GO:0006468|GO:0061178|GO:0051301	1482828	chr11	1482769	+	hs|11p15.5	NM_001256627	chr11:1482769-1482828	NM_001256627	Hs.170819
A_21_P0009341	-2.72877	-1.44825	2.72877	down	WFDC21P	WAP four-disulfide core domain 21, pseudogene	FALSE	Homo sapiens WAP four-disulfide core domain 21, pseudogene (WFDC21P), non-coding RNA [NR_030732]	645638		58160989	chr17	58160930	-	hs|17q23.1	NR_030732	chr17:58160989-58160930	NR_030732	Hs.463652
A_21_P0008579	-2.30869	-1.20708	2.30869	down	LOC101929076	uncharacterized LOC101929076	FALSE	Homo sapiens uncharacterized LOC101929076 (LOC101929076), long non-coding RNA [NR_120345]	101929076		68126724	chr15	68126665	-	hs|15q23		chr15:68126724-68126665	NR_120345	Hs.297340
A_21_P0014174	-4.22575	-2.07921	4.22575	down	lnc-PSMG4-1	lnc-PSMG4-1:1	FALSE	Homo sapiens cDNA FLJ38900 fis, clone NT2NE2001021. [AK096219]			3287289	chr6	3287230	+	hs|6p25.2	AK096219	chr6:3287230-3287289		Hs.664539
A_32_P86578	-2.17447	-1.12067	2.17447	down	DPP10-AS1	DPP10 antisense RNA 1	FALSE	Homo sapiens DPP10 antisense RNA 1 (DPP10-AS1), long non-coding RNA [NR_036580]	389023		115901811	chr2	115901752	-	hs|2q14.1	NR_036580	chr2:115901811-115901752	NR_036580	Hs.97540
A_21_P0000377	-2.3114	-1.20877	2.3114	down	SNORD65	small nucleolar RNA, C/D box 65	FALSE	Homo sapiens small nucleolar RNA, C/D box 65 (SNORD65), small nucleolar RNA [NR_003054]	692106		16344612	chr17	16344553	+	hs|17p11.2	NR_003054	chr17:16344553-16344612	NR_003054
A_33_P3315375	2.02105	1.0151	2.02105	up	SLFN11	schlafen family member 11	FALSE	Homo sapiens schlafen family member 11 (SLFN11), transcript variant 1, mRNA [NM_001104587]	91607	GO:0051607|GO:0005737|GO:0000049|GO:0016235|GO:2000134|GO:0005654|GO:0005634|GO:0005524	33677430	chr17	33677371	-	hs|17q12	NM_001104587	chr17:33677430-33677371	NM_001104587	Hs.745059
A_21_P0006040	-8.1862	-3.03319	8.1862	down	lnc-ACTL7A-1	lnc-ACTL7A-1:1	FALSE	LNCipedia lincRNA (lnc-ACTL7A-1), lincRNA [lnc-ACTL7A-1:1]			111465302	chr9	111465243	+	hs|9q31.3		chr9:111465243-111465302
A_21_P0013046	-4.06283	-2.02248	4.06283	down	XLOC_l2_012802		FALSE	BROAD Institute lincRNA (XLOC_l2_012802), lincRNA [TCONS_l2_00024519]			166731361	chr6	166731302	+	hs|6q27		chr6:166731302-166731361
A_24_P357709	3.86328	1.94983	3.86328	up	VPS8	vacuolar protein sorting 8 homolog (S. cerevisiae)	FALSE	Homo sapiens vacuolar protein sorting 8 homolog (S. cerevisiae) (VPS8), transcript variant 1, mRNA [NM_001009921]	23355	GO:0008270	184742162	chr3	184717629	+	hs|3q27.2	NM_001009921	chr3:184717629-184742162	NM_001009921	Hs.269263
A_23_P123853	-5.00439	-2.3232	5.00439	down	CCL19	chemokine (C-C motif) ligand 19	FALSE	Homo sapiens chemokine (C-C motif) ligand 19 (CCL19), mRNA [NM_006274]	6363	GO:0051897|GO:0042346|GO:0048020|GO:0071731|GO:0031295|GO:0046330|GO:0032735|GO:0097029|GO:0005615|GO:2000147|GO:0045807|GO:0006955|GO:0007154|GO:0006954|GO:0050921|GO:0043552|GO:0034695|GO:0050718|GO:0072610|GO:0045860|GO:0043089|GO:0042102|GO:0060491|GO:0048469|GO:0070374|GO:0043123|GO:0008009|GO:0001771|GO:0051209|GO:0032760|GO:2000549|GO:0002408|GO:0006874|GO:0002407|GO:0005576|GO:0042379|GO:…	34689665	chr9	34689606	-	hs|9p13.3	NM_006274	chr9:34689665-34689606	NM_006274	Hs.50002
A_19_P00321342	-3.49239	-1.80421	3.49239	down	CCDC171	coiled-coil domain containing 171	FALSE	coiled-coil domain containing 171 [Source:HGNC Symbol;Acc:HGNC:29828] [ENST00000478913]	203238		16061012	chr9	16060953	+	hs|9p22.3	AL832443	chr9:16060953-16061012		Hs.17267
A_33_P3343120	6.98916	2.80512	6.98916	up	IRF8	interferon regulatory factor 8	FALSE	Homo sapiens interferon regulatory factor 8 (IRF8), mRNA [NM_002163]	3394	GO:0005515|GO:0006909|GO:0032729|GO:0000975|GO:0006366|GO:0003705|GO:0019221|GO:0042832|GO:0032735|GO:0060261|GO:0000122|GO:0005829|GO:0006955|GO:0071222|GO:0060337|GO:0030099|GO:0005654|GO:0044130|GO:0042742|GO:0060333	85956111	chr16	85956052	+	hs|16q24.1	NM_002163	chr16:85956052-85956111	NM_002163	Hs.137427
A_33_P3265180	-3.06206	-1.6145	3.06206	down	LOC400927-CSNK1E	LOC400927-CSNK1E readthrough	FALSE	Homo sapiens LOC400927-CSNK1E readthrough (LOC400927-CSNK1E), mRNA [NM_001289912]	102800317	GO:0005515|GO:0008360|GO:0090263|GO:0030178|GO:0032436|GO:0005634|GO:0005829|GO:0005737|GO:0018105|GO:0000086|GO:0016055|GO:0006996|GO:0005524|GO:0032922|GO:0006897|GO:0007165|GO:0006281|GO:0004672|GO:0004674|GO:0030529|GO:0007623|GO:0042752|GO:0006468|GO:0034613|GO:0000278	38687535	chr22	38687476	-	hs|22q13.1	NM_001289912	chr22:38687535-38687476	NM_001289912	Hs.474833
A_23_P78762	-3.25094	-1.70086	3.25094	down	HSD17B14	hydroxysteroid (17-beta) dehydrogenase 14	FALSE	Homo sapiens hydroxysteroid (17-beta) dehydrogenase 14 (HSD17B14), mRNA [NM_016246]	51171	GO:0005515|GO:0006706|GO:0004303|GO:0047045|GO:0055114|GO:0005829	49337541	chr19	49335939	-	hs|19q13.33	NM_016246	chr19:49337541-49335939	NM_016246	Hs.18788
A_33_P3403361	2.19993	1.13746	2.19993	up	TIMM23	translocase of inner mitochondrial membrane 23 homolog (yeast)	FALSE	Homo sapiens translocase of inner mitochondrial membrane 23 homolog (yeast) (TIMM23), transcript variant 1, mRNA [NM_006327]	100287932	GO:0005744|GO:0005739|GO:0005515|GO:0015450|GO:0005758|GO:0006626|GO:0005743|GO:0031305|GO:0071806|GO:0044267	51613296	chr10	51613237	-	hs|10q11.23	NM_006327	chr10:51613296-51613237	NM_006327	Hs.524308
A_23_P29204	3.46459	1.79268	3.46459	up	MTFP1	mitochondrial fission process 1	FALSE	Homo sapiens mitochondrial fission process 1 (MTFP1), transcript variant 1, mRNA [NM_016498]	51537	GO:0000266|GO:0005743|GO:0006915|GO:0016021	30824687	chr22	30824628	+	hs|22q12.2	NM_016498	chr22:30824628-30824687	NM_016498	Hs.713636
A_33_P3348927	-4.90921	-2.29549	4.90921	down			FALSE
A_33_P3882264	-2.00466	-1.00336	2.00466	down	GRASPOS	GRP1-associated scaffold protein opposite strand	FALSE	Homo sapiens cDNA clone IMAGE:5212507. [BC028005]	692159		52400087	chr12	52400028	-	hs|12q13.13	BC028005	chr12:52400087-52400028		Hs.621295
A_21_P0005900	-2.74943	-1.45913	2.74943	down	lnc-KIAA0196-2	lnc-KIAA0196-2:2	FALSE	LNCipedia lincRNA (lnc-KIAA0196-2), lincRNA [lnc-KIAA0196-2:2]			125947534	chr8	125947475	-	hs|8q24.13		chr8:125947534-125947475
A_23_P157784	2.21269	1.1458	2.21269	up	HINT2	histidine triad nucleotide binding protein 2	FALSE	Homo sapiens histidine triad nucleotide binding protein 2 (HINT2), mRNA [NM_032593]	84681	GO:0005739|GO:0006694|GO:0016787|GO:0000166|GO:0005730|GO:0006915	35813694	chr9	35813541	-	hs|9p13.3	NM_032593	chr9:35813694-35813541	NM_032593	Hs.70573
A_33_P3391727	2.98501	1.57774	2.98501	up	SIRT7	sirtuin 7	FALSE	Homo sapiens sirtuin 7 (SIRT7), mRNA [NM_016538]	51547	GO:0005515|GO:0070932|GO:0070933|GO:0007072|GO:0009303|GO:0005730|GO:0005634|GO:0070403|GO:0000122|GO:0005731|GO:0046872|GO:0005737|GO:0003682	79870353	chr17	79870294	-	hs|17q25.3	NM_016538	chr17:79870353-79870294	NM_016538	Hs.514636
A_21_P0012317	3.09727	1.631	3.09727	up	FAM230B	family with sequence similarity 230, member B (non-protein coding)	FALSE	Homo sapiens family with sequence similarity 230, member B (non-protein coding) (FAM230B), long non-coding RNA [NR_108107]	642633		21546381	chr22	21546322	+	hs|22q11.21	NR_108107	chr22:21546322-21546381	NR_108107	Hs.629498
A_24_P262201	3.67368	1.87723	3.67368	up	SULT1A4	sulfotransferase family, cytosolic, 1A, phenol-preferring, member 4	FALSE	Homo sapiens sulfotransferase family, cytosolic, 1A, phenol-preferring, member 4 (SULT1A4), mRNA [NM_001017390]	445329	GO:0005737|GO:0006584|GO:0004062|GO:0008202	29475607	chr16	29475548	+	hs|16p11.2	NM_001017390	chr16:29475548-29475607	NM_001017390	Hs.744871
A_21_P0008520	-4.7895	-2.25988	4.7895	down	lnc-CHGA-1	lnc-CHGA-1:4	FALSE	LNCipedia lincRNA (lnc-CHGA-1), lincRNA [lnc-CHGA-1:4]			93359620	chr14	93358182	+	hs|14q32.12		chr14:93358182-93359620
A_23_P170649	-3.29283	-1.71933	3.29283	down	SBSPON	somatomedin B and thrombospondin, type 1 domain containing	FALSE	Homo sapiens somatomedin B and thrombospondin, type 1 domain containing (SBSPON), mRNA [NM_153225]	157869	GO:0031012|GO:0006955|GO:0005578|GO:0030247|GO:0006898|GO:0005044	73979327	chr8	73979268	-	hs|8q21.11	NM_153225	chr8:73979327-73979268	NM_153225	Hs.439040
A_33_P3396851	-2.5727	-1.36329	2.5727	down	XLOC_l2_003285		FALSE	BROAD Institute lincRNA (XLOC_l2_003285), lincRNA [TCONS_l2_00006103]			8394190	chr12	8394131	-	hs|12p13.31		chr12:8394190-8394131		Hs.381191
A_24_P417162	-3.0448	-1.60635	3.0448	down	TBL1X	transducin (beta)-like 1X-linked	FALSE	Homo sapiens transducin (beta)-like 1X-linked (TBL1X), transcript variant 1, mRNA [NM_005647]	6907	GO:0005515|GO:0008013|GO:0044212|GO:0007605|GO:0006325|GO:0005634|GO:0044281|GO:0042393|GO:0007219|GO:0017053|GO:0045944|GO:0006508|GO:0005876|GO:0060070|GO:0044255|GO:0016575|GO:0003714|GO:0019904|GO:0000122|GO:0008022|GO:0006351|GO:0000118|GO:0005654|GO:0043161|GO:0045893|GO:0008134	9687531	chrX	9687472	+	hs|Xp22.2	NM_005647	chrX:9687472-9687531	NM_005647	Hs.495656
A_33_P3266080	-2.13808	-1.09631	2.13808	down	TAF6L	TAF6-like RNA polymerase II, p300/CBP-associated factor (PCAF)-associated factor, 65kDa	FALSE	Homo sapiens TAF6-like RNA polymerase II, p300/CBP-associated factor (PCAF)-associated factor, 65kDa (TAF6L), mRNA [NM_006473]	10629	GO:0005515|GO:0006352|GO:0006357|GO:0046982|GO:0030914|GO:0003713|GO:0006325|GO:0003677|GO:0051090|GO:0000118|GO:0043966|GO:0006338|GO:0004402|GO:0070062	62554814	chr11	62554755	+	hs|11q12.3	NM_006473	chr11:62554755-62554814	NM_006473	Hs.714400
A_23_P26649	3.88564	1.95815	3.88564	up	NMRAL1	NmrA-like family domain containing 1	FALSE	Homo sapiens NmrA-like family domain containing 1 (NMRAL1), mRNA [NM_020677]	57407	GO:0048471|GO:0005737|GO:0005634	4516184	chr16	4513823	-	hs|16p13.3	NM_020677	chr16:4516184-4513823	NM_020677	Hs.288969
A_24_P152398	-13.1647	-3.71861	13.1647	down	TP53AIP1	tumor protein p53 regulated apoptosis inducing protein 1	FALSE	Homo sapiens tumor protein p53 regulated apoptosis inducing protein 1 (TP53AIP1), transcript variant 2, mRNA [NM_001195195]	63970	GO:0005739|GO:0003674|GO:0006915	128807590	chr11	128806503	-	hs|11q24.3	NM_001195195	chr11:128807590-128806503	NM_001195195	Hs.160953
A_33_P3299781	-2.17812	-1.12308	2.17812	down	DDRGK1	DDRGK domain containing 1	FALSE	DDRGK domain containing 1 [Source:HGNC Symbol;Acc:HGNC:16110] [ENST00000380201]	65992	GO:0005515|GO:0034976|GO:0051092|GO:0005783|GO:0044389|GO:0033146|GO:0005789	3172304	chr20	3172245	-	hs|20p13		chr20:3172304-3172245
A_23_P16078	3.69368	1.88506	3.69368	up	PAFAH1B3	platelet-activating factor acetylhydrolase 1b, catalytic subunit 3 (29kDa)	FALSE	Homo sapiens platelet-activating factor acetylhydrolase 1b, catalytic subunit 3 (29kDa) (PAFAH1B3), transcript variant 2, mRNA [NM_002573]	5050	GO:0005515|GO:0006629|GO:0046982|GO:0047179|GO:0003847|GO:0007283|GO:0005829|GO:0007399|GO:0016042|GO:0005737|GO:0016020|GO:0007420|GO:0070062	42804213	chr19	42804154	-	hs|19q13.2	NM_002573	chr19:42804213-42804154	NM_002573	Hs.466831
A_32_P4018	-2.16714	-1.11579	2.16714	down	ROR1	receptor tyrosine kinase-like orphan receptor 1	FALSE	Homo sapiens receptor tyrosine kinase-like orphan receptor 1 (ROR1), transcript variant 1, mRNA [NM_005012]	4919	GO:0043235|GO:0005515|GO:0017147|GO:0005737|GO:0005886|GO:0005887|GO:0018108|GO:0004714|GO:0007169|GO:0005524	64646851	chr1	64646792	+	hs|1p31.3	NM_005012	chr1:64646792-64646851	NM_005012	Hs.128753
A_33_P3239614	3.85861	1.94808	3.85861	up	IYD	iodotyrosine deiodinase	FALSE	Homo sapiens iodotyrosine deiodinase (IYD), transcript variant 2, mRNA [NM_203395]	389434	GO:0034641|GO:0005886|GO:0004447|GO:0016491|GO:0006590|GO:0044281|GO:0016021|GO:0055114	150715381	chr6	150715322	+	hs|6q25.1	NM_203395	chr6:150715322-150715381	NM_203395	Hs.310225
A_23_P4144	5.01367	2.32587	5.01367	up	COASY	CoA synthase	FALSE	Homo sapiens CoA synthase (COASY), transcript variant 1, mRNA [NM_025233]	80347	GO:0005515|GO:0004595|GO:0015939|GO:0006767|GO:0005741|GO:0015937|GO:0044281|GO:0005524|GO:0016310|GO:0005737|GO:0004140|GO:0006766|GO:0005759|GO:0005654|GO:0009108|GO:0070062	40717712	chr17	40717563	+	hs|17q21.2	NM_025233	chr17:40717563-40717712	NM_025233	Hs.296422
A_33_P3362933	-4.79997	-2.26303	4.79997	down	GYPA	glycophorin A (MNS blood group)	FALSE	Homo sapiens glycophorin A (MNS blood group) (GYPA), mRNA [NM_002099]	2993	GO:0047484|GO:0016020|GO:0005886|GO:0005887|GO:0001618|GO:0016032|GO:0009615|GO:0007016|GO:0042803|GO:0009897|GO:0070062|GO:0042802	145035902	chr4	145035843	-	hs|4q31.21	NM_002099	chr4:145035902-145035843	NM_002099	Hs.434973
A_23_P819	3.59364	1.84545	3.59364	up	ISG15	ISG15 ubiquitin-like modifier	FALSE	Homo sapiens ISG15 ubiquitin-like modifier (ISG15), mRNA [NM_005101]	9636	GO:0005515|GO:0032020|GO:0019221|GO:0005576|GO:0005829|GO:0032649|GO:0051607|GO:0060337|GO:0045648|GO:0045087|GO:0019941|GO:0016032|GO:0031386|GO:0034340|GO:0031397|GO:0032480|GO:0042742|GO:0045071	949626	chr1	949567	+	hs|1p36.33	NM_005101	chr1:949567-949626	NM_005101	Hs.458485
A_21_P0010418	3.95367	1.98319	3.95367	up	LOC101927344	uncharacterized LOC101927344	FALSE	PREDICTED: Homo sapiens uncharacterized LOC101927344 (LOC101927344), ncRNA [XR_244438]	101927344		42844828	chr22	42844769	+	hs|22q13.2	XR_244438	chr22:42844769-42844828	XR_244438
A_33_P3503279	-10.8615	-3.44115	10.8615	down			FALSE
A_33_P3411315	-3.43302	-1.77948	3.43302	down	KRTAP3-3	keratin associated protein 3-3	FALSE	Homo sapiens keratin associated protein 3-3 (KRTAP3-3), mRNA [NM_033185]	85293	GO:0005198|GO:0045095	39150112	chr17	39150053	-	hs|17q21.2	NM_033185	chr17:39150112-39150053	NM_033185	Hs.662759
A_23_P34546	2.46621	1.30229	2.46621	up	SDCCAG8	serologically defined colon cancer antigen 8	FALSE	Homo sapiens serologically defined colon cancer antigen 8 (SDCCAG8), mRNA [NM_006642]	10806	GO:0005515|GO:0005813|GO:0006996|GO:0005911|GO:0005814|GO:0035148|GO:0000086|GO:0030010|GO:0000278|GO:0005829	243589843	chr1	243589784	+	hs|1q43	NM_006642	chr1:243589784-243589843	NM_006642	Hs.591530
A_23_P67198	-7.09607	-2.82702	7.09607	down	CPAMD8	C3 and PZP-like, alpha-2-macroglobulin domain containing 8	FALSE	Homo sapiens C3 and PZP-like, alpha-2-macroglobulin domain containing 8 (CPAMD8), mRNA [NM_015692]	27151	GO:0010951|GO:0005886|GO:0004867|GO:0005615	17003871	chr19	17003812	-	hs|19p13.11	NM_015692	chr19:17003871-17003812	NM_015692	Hs.631644
A_33_P3277784	-8.58523	-3.10186	8.58523	down	NTNG2	netrin G2	FALSE	netrin G2 [Source:HGNC Symbol;Acc:HGNC:14288] [ENST00000372179]	84628	GO:0005515|GO:0030424|GO:0003674|GO:0007409|GO:0046658	135106796	chr9	135106737	+	hs|9q34.13	AY358165	chr9:135106737-135106796		Hs.163642
A_23_P148546	4.83047	2.27216	4.83047	up	NAA10	N(alpha)-acetyltransferase 10, NatA catalytic subunit	FALSE	Homo sapiens N(alpha)-acetyltransferase 10, NatA catalytic subunit (NAA10), transcript variant 1, mRNA [NM_003491]	8260	GO:0031415|GO:0005515|GO:0008080|GO:0004596|GO:0005730|GO:0005634|GO:0006323|GO:0018002|GO:0005622|GO:0005737|GO:0022626|GO:0016020|GO:0043022|GO:0016407|GO:0006475|GO:0017198|GO:0006474	153197807	chrX	153197548	-	hs|Xq28	NM_003491	chrX:153197807-153197548	NM_003491	Hs.433291
A_23_P85598	3.19925	1.67774	3.19925	up	ADCK3	aarF domain containing kinase 3	FALSE	Homo sapiens aarF domain containing kinase 3 (ADCK3), mRNA [NM_020247]	56997	GO:0005739|GO:0006744|GO:0004674|GO:0006468|GO:0005524	227174754	chr1	227174695	+	hs|1q42.13	NM_020247	chr1:227174695-227174754	NM_020247	Hs.118241
[truncated: 1,703 more rows]
